# Supplementary material for: Comparison of linkage and association mapping in MAGIC lines identifies AtMTP3 as a new gene controlling natural variation in leaf zinc concentration in Arabidopsis
Source: J Exp Bot. 2025 Mar 31;76(14):3972–83. doi: 10.1093/jxb/eraf142 (PMC12448848; doi:10.1093/jxb/eraf142)
Supplement: eraf142_suppl_Supplementary_Tables_S1-S7 [file eraf142_suppl_supplementary_tables_s1-s7.xlsx]

## Sheet: Table S1
Table S1. List of BLUP values for the accumulated quantities for each element in each MAGIC line
Magic.Lines	GWAS.Lines	LiBLUP5	B.BLUP5	Na.BLUP5	Mg.BLUP5	P.BLUP5	S.BLUP5	K.BLUP5	Ca.BLUP5	Mn.BLUP5	Fe.BLUP5	Co.BLUP5	NiBLUP5	CuBLUP5	ZnBLUP5	AsBLUP5	Se.BLUP5	Rb.BLUP5	Sr.BLUP5	Mo.BLUP5	Cd.BLUP5
MAGIC.10	Y	0.410679222	-8956871411	-2355171522	-2170816869	-1086847966	-8370368649	-1372000899	-3406358997	1602210811	-279136667	-0.25215931	-0.010151412	1759878736	1315988665	-0.009462902	-0.053256901	-4612614881	-3201291166	-0.296384665	0.131142016
MAGIC.101	Y	-0.43093726	-5870132265	1762026972	2985082221	-1452651079	-6324563082	9054270929	816340235	-6831274133	-1817054876	1182480709	-0.001957729	-0.053683727	2958032423	0.086625393	-8683309536	4717833186	-0.180865537	-2104049888	0.018292015
MAGIC.103	Y	-0.87434161	-3412059114	-1821035107	6428258922	2167827974	814331998	1277975873	-3742700805	-1640704899	-3826377099	-0.410003751	-0.020936591	-0.067857456	-5232815875	0.013851409	2018800113	4033362202	-1095544605	-1554785832	-0.05496764
MAGIC.104	Y	-0.287280742	202466358	3445433507	-7808241512	-6414933594	-4045161272	3538470396	-3424150586	9029091316	0.492257525	-0.150724309	-0.006808044	-0.059822318	-4771037695	-0.058850206	-6233105355	2009421519	-0.714257726	3489280387	-0.195771263
MAGIC.105	Y	0.077427463	1586972343	-1791107572	-7019362384	-1073360365	540486453	4417988476	-1075324117	-198734052	-1276212653	0.349994833	-0.009480762	0.125867424	1347168405	-0.045910266	7274875368	3930691812	-0.717940039	-5149581015	-0.045162594
MAGIC.106	Y	-0.233122498	-4960895446	-1265502688	-2275662947	7978850195	-6801588845	5309154737	2647929395	-3055788968	-0.321340577	0.32147108	0.001485809	0.272989778	-0.322117411	-0.055491913	-8127717403	8035391645	3344899725	-0.16741524	-0.027115702
MAGIC.107	Y	-0.579483335	-1878284326	2784309819	-2876468064	-5632512028	1073163742	382732851	1777414453	-2361513256	-0.755658323	-0.314821264	0.039056192	0.130072045	-1323639472	0.097854205	0.957910003	-3726423881	0.598525442	-1165116826	0.044266073
MAGIC.108	Y	0.437204614	-8835529619	-2925346151	2472163031	5245259316	-2698390416	-4697395238	2627501657	-711733649	2241612061	-0.254307524	0.002316644	0.086240564	5780339135	0.06655724	-7369420567	-1365547436	2694447936	0.732450074	0.06660824
MAGIC.109	Y	0.045244062	-2936432005	-8440226424	-1692490263	-3790593454	5090218537	-373570573	-183085169	-136831148	-4061968944	0.17097619	-0.011048399	0.353727437	3150414764	0.086092459	1897122448	8428422614	-0.196499861	-0.673609159	0.201630643
MAGIC.11	Y	0.320454764	-2315455956	-2553535988	-1909135109	-5840070505	5045932466	2346198292	8863940909	-444109286	-0.398576363	-0.84477058	-0.008128244	-0.163691158	-3803798447	-0.044597901	0.394525164	1263978914	0.808863062	-4468400428	-0.072486046
MAGIC.111	Y	-0.060447498	4268830259	-2514302559	1981794636	-2065604389	1474817883	-338319595	-8131206273	-6460989846	2840698088	0.031747174	0.017940923	-0.239878048	0.602135328	0.155634287	-4141655985	-9958930319	2351801457	-2387806338	-0.085814782
MAGIC.112	Y	0.374756266	-1003693389	-4615318978	-5889443938	-1500708214	-2560474957	-165915335	1905080372	9544871535	3080474215	0.309696829	0.006949864	-0.529119261	1541590261	-0.049738973	2242933235	-1423641661	5725097815	0.173024248	0.183703428
MAGIC.113	Y	0.911985934	-759595477	-1041760288	1823081086	-7942334126	-529107566	1542028033	2262579435	-0.437836362	22283521	0.000407292	0.000269518	0.322635609	-6150897669	0.025063926	-9124922067	1555316059	5503427946	112525997	-0.189340998
MAGIC.114	Y	-0.011731823	1505492523	-1268222861	2441074278	135948626	7843202271	1629304692	-3285764004	-129259588	2400091517	0.091570966	0.002437292	-0.211727321	576332097	-0.020396072	-5822454529	1215663076	-1833004333	-0.518594665	-0.194582535
MAGIC.115	Y	0.081990919	4482258581	1008196158	-3718402003	-6977979667	5512473748	-3723765864	-1335048897	214086037	1026076024	-0.038428188	0.038388538	0.334964162	-1535573476	-0.017055357	9867915241	-2386489788	-4934000904	3962894038	0.324578649
MAGIC.116	Y	1429061481	3417165535	3077793448	1223991351	-9110526316	-6926190396	-7610444969	3105704982	1420637674	0.259936972	-0.611381385	-0.003145506	0.661406709	-3418365625	0.005099546	3520205551	-3401000893	202852384	-5180365433	0.143957091
MAGIC.117	Y	0.198792315	-0.855821058	-1108497023	-3493269894	-1557237563	-3214791243	1411099065	6395068737	15146887	1441290451	0.404536915	-0.004608454	0.0789432	4805221759	-0.073347745	-0.484006509	6503751247	2000915114	-1392749935	0.228066649
MAGIC.118	Y	0.389791982	1179684535	-1075805189	2638724195	-2213295794	5941870207	-1055882316	2753002002	4384855677	3745674847	0.059428479	0.01024075	-0.249587833	-2498612527	0.169677442	2184703901	-4970439325	7854354473	2220676913	0.293639644
MAGIC.119	Y	-0.810003272	130114556	-1076812616	-2590052084	11349616	-6690310862	5279076867	-2581703744	-3896933381	-1254742118	-0.098460116	0.010523743	-0.714935047	-6565644438	-0.080740791	-1103132025	1421650987	-1258743369	-1277466213	0.025514441
MAGIC.12	Y	-0.347921621	1409350513	-2333155493	3615227137	9564851956	-3944098398	-1455242593	-1347532843	-4115866783	2187548351	0.446431798	0.001160892	-0.467338959	-560804115	-0.053005059	-0.917904174	3652894597	-0.513271992	-4875762336	-0.111968478
MAGIC.120	Y	0.353828137	-0.769989157	-2626944266	2998183261	-5248262487	-2436435365	-1192291519	-3817926589	3402905462	-0.845392678	-0.103977836	0.026106989	0.541250576	106097758	0.020932925	9167541867	-1335294412	-0.254047533	-4188407343	0.200604857
MAGIC.121	Y	0.102427341	2518060149	-1784219733	-2924320843	-1518124615	-4568321697	-2464278305	283219248	0.610484268	3601285887	0.146343766	0.002043979	-0.129287967	-1903350132	0.105840261	-5301286506	-1948586396	5196865669	-2633360126	0.048327615
MAGIC.122	Y	-0.489126947	-7962841778	-2657836748	9769018077	-5525434398	584938823	5094642611	-1165156806	0.396489332	-1581522025	2213339686	-0.000609765	-0.875928613	2814908328	0.002753515	5688329119	-8949509842	0.574291268	0.852788579	0.087212943
MAGIC.123	Y	1376083368	-1836099562	1317463962	8410296688	4148535771	-5428578734	-1028761866	5309775333	0.11027902	0.157843446	-0.732213677	-0.003383377	0.209662577	-4126163911	-0.049417904	384329995	-3036416085	249941009	-6020025838	-0.13969922
MAGIC.124	Y	0.097392595	-827834066	-3401935401	-3955663964	-297161352	-6929141919	-1408898186	-1313368848	2726115286	-2001516756	1025267899	-0.012066394	-0.663703262	907314351	-0.01809459	1733552248	128174147	-2151410431	4384951477	0.012353776
MAGIC.127	Y	0.172130615	-4789900305	-2212419934	-5164302787	-1510316374	4256302043	2091121611	9969250557	-6475754166	-2378916581	0.436520178	-0.002106101	-0.579072168	-6669621515	-0.041109212	-3215189383	1426776671	0.601813155	-0.148716252	-0.08695101
MAGIC.128	Y	0.818413215	-5139755283	-9818028612	3141049272	-7213296414	-1043372885	-3493676608	1985180865	-5604073505	0.829871297	-0.409633226	0.002988411	0.080024078	1266526743	-0.039040868	-1293655179	-2861084312	3497398323	-0.106686871	0.0779295
MAGIC.129	Y	0.225214969	107598713	4387750155	-1958653338	9905278794	1616552952	335853159	-2609317451	0.938148949	0.043055925	0.402371133	-0.008807837	-0.949375564	1074610628	-0.058318221	-0.516929536	1617518079	-4633632119	0.652234334	-0.139504914
MAGIC.13	Y	0.122915168	-6799067122	1655143295	-1939746982	-3893834619	6979885471	-1867590248	3683677099	5839487752	-1889871468	0.086563374	0.00294612	1062662163	1298779206	-0.06929357	0.692311196	-1219321357	-0.209184533	-2480798345	0.143856582
MAGIC.131	Y	-0.012742689	-1986972638	-3697170331	3446795173	-6439858365	7657322585	-6178583329	1782508266	-4918166912	103673502	-0.85540036	0.038266332	-0.376146639	-9639823402	-0.012888324	0.706757917	-3890139483	0.516734567	-2376777646	-0.282094103
MAGIC.133	Y	0.560142992	-1390007616	2071680809	-1092994381	3071100558	-2819462814	-4444701407	1236498482	2049678482	-1514616318	-0.605161751	-0.013653375	0.184402669	0.924402531	-0.094089281	-1128431692	-79156876	1226061958	0.204947561	-0.039386869
MAGIC.135	Y	0.1635669	3171235231	-2341835632	7651955804	2148744344	-5005226771	-9684665925	3249132991	-1405371242	1303248887	0.004422871	-0.000252614	0.347738973	-5832296008	0.094608291	-0.459396082	-5671402309	5573348083	3461536186	-0.239723013
MAGIC.138	Y	-0.769653433	-9248514679	-5108829836	3737554588	7565891774	-2012625381	1775260732	-197593219	0.578221905	-4805980376	0.526055413	-0.009996645	-0.343877705	-602744422	-0.06432279	192666898	1766694024	1557857719	-0.973583646	0.202069808
MAGIC.139	Y	0.514711031	3331810372	-1688602832	-6434076078	-6511718974	-6910049682	212867146	-111836065	1256660142	-2200107725	-0.052853303	-0.011483184	0.641910117	1850774113	0.116219911	2809571883	-4640479641	-1386660299	-2090868212	0.604777572
MAGIC.14	Y	0.146079616	-2919064527	-3492395409	5903985418	-2137396959	4353124236	-3616494692	-4235331881	6280445485	0.40740505	-0.322820797	0.015447251	-0.669831735	-1720561712	-0.026925253	-3823148592	3636286676	0.00199496	-1045443884	-0.175910147
MAGIC.140	Y	-0.189417987	-5554729244	-128970565	3307964334	4093270578	-7466399385	5029929853	1208658296	-6067658261	2676695103	-0.370815626	-0.002667875	-0.609673976	-101663861	0.014459708	-1473612206	1681709889	-1918651043	-2216521778	-0.223424682
MAGIC.141	Y	0.278915784	-1607391704	1903658978	3800294673	423094305	-4742977183	4782789769	1740422001	-1188098871	-1717901237	-0.54831626	-0.011385242	-0.082511275	-9009142944	-0.04820493	-4645272749	6103518531	1398564313	-1259347391	-0.084081249
MAGIC.142	Y	-0.174037864	9406898069	-2563292431	-1175355665	-1361013261	-5270674787	3797969733	-2708798668	2412335545	0.026023423	0.285900164	-0.012677819	0.413652449	1946733847	-0.034024226	1243901546	1616848747	0.450232917	142270875	0.332976943
MAGIC.143	Y	0.607833273	0.606255058	-1759164337	6315023184	-3348252296	-4382088541	-6295222156	1255202215	0.681607392	1865649956	-0.243884001	-0.000703332	-0.779054661	-6954098295	0.042277177	-1380436604	4373071938	2040667988	-1004320991	-0.221144064
MAGIC.144	Y	-0.170060352	1211912626	3878733217	-6299808936	-1771288867	-1526112862	4382033513	-4285782393	2428746206	-1109956822	0.051996081	0.002015902	-0.196552116	5376990205	0.041207742	2901736436	5681348313	-6312655176	2012717407	-0.025810347
MAGIC.145	Y	-0.085596564	5475701542	-2735491541	1971213435	4437979754	1483969615	-3578625209	-1804273685	-1364414321	1265193882	-0.337745983	-0.010032223	-0.247180783	1943976458	-0.105950326	-0.84368597	-1687097965	1870269599	-1643139721	-0.167508747
MAGIC.146	Y	-0.380010275	-5098562656	8156535907	-2118779487	-1115983496	-35889842	1083283967	-7691017422	4507026371	-3484709903	0.447244152	-0.010150981	-1142833565	-1124303682	-0.117625867	-0.459928641	5272327771	-2842468966	-1966252608	-0.027175837
MAGIC.147	Y	-0.575627371	5922712843	-7447107566	-650680076	-9341820032	6352926634	5644711403	-3019156214	-1982685711	-0.585051153	0.181754811	0.029786747	0.924199859	1637557792	-0.066416889	4624922141	225839458	0.130682471	-1626690938	0.567064263
MAGIC.148	Y	0.241678564	0.017359918	-1840615346	2830692925	-1903981738	-9199815712	-2944647797	3262447778	2252786799	3094520061	-0.442041779	0.004363526	-0.591877107	-4657516484	0.117057806	-1395783336	-772293377	6594299173	1287681046	-0.03679306
MAGIC.149	Y	-0.065947744	-0.194538081	-3189696129	4519626532	-6110367729	-1536960544	2482954889	2665128353	4304235481	6563594455	0.168610255	0.033408337	-0.497123513	2191920886	-0.004989699	-203958824	-1878151933	7112616453	-1662156127	0.29648178
MAGIC.150	Y	-0.215334816	-479315247	3018843439	3203023545	-623191616	-8815386101	375853524	2040333024	-2418889691	1517763449	0.667481784	-0.002562821	-0.676058239	-8098736858	-0.094049323	-1495877824	0.289453968	2254861	-2126632264	-0.134802033
MAGIC.151	Y	-0.301564045	380667951	1394754642	-1735667051	-6754564507	-1485234818	2397950804	-2490277007	-3981198456	2234762283	-0.08177323	0.003600674	-0.847195412	-1227806591	-0.001276336	-5943964503	-2480096973	7292223871	0.254098332	-0.113591239
MAGIC.152	Y	0.328463745	968862102	-4070348811	-3993443998	-5493281034	1018306757	5113267718	-4331632321	-0.075371766	2158631321	-1126562498	-0.001563941	-0.228680943	-1421440645	0.022379264	8593545557	3143028183	-1819639975	-2341889374	-0.22245613
MAGIC.153	Y	-0.384375121	5443219905	-6068030023	-1715583359	1525377712	-2344716314	-2920050893	-1997160222	1956238128	20958293	0.230559944	0.028028052	0.247465866	309188691	-0.010814557	0.315230049	-2775781566	-1110343336	-4764594064	-0.001436344
MAGIC.156	Y	-0.008119258	-1228583177	-1349786325	-8897644811	-1923540142	-1205250163	339795022	1060566688	842706426	-1304087079	0.035467228	-0.008413055	0.265383016	-8422995005	-0.02091961	-4006844146	2444519562	2657437156	2914569562	-0.050774601
MAGIC.157	Y	-0.24277234	1210255267	0.989614227	-5377283303	-7660267577	-1044531884	8213314971	-3249180894	4697960945	-3070861155	-0.159540768	0.006067452	0.925555317	-602607393	0.027883986	-0.157569815	-8572056647	-2144828614	-1957245848	-0.075826571
MAGIC.158	Y	0.330672271	-1782521499	-4270240837	5050521959	-1816087872	-3877721453	557357022	2775911486	1058286942	-0.487640227	0.81175716	-0.015247871	-0.257852198	2569247394	0.028056365	-3665912465	6247638179	4395598792	0.700963601	0.087062112
MAGIC.159	Y	0.29357938	-4138983325	-2241017698	-4438968021	2723984833	702013819	1597379123	-1326885816	1005984294	-0.959760413	-0.557796154	-0.011187288	1868043955	-1233073954	0.027743065	7702405429	6389916894	-3040866389	0.60016293	0.239804559
MAGIC.160	Y	-0.00202424	-6953194463	-2258838244	-1250516779	1353676805	-1165799446	454277294	-2173738894	-6384740882	-2601953581	-0.345522694	0.003283094	-0.21405377	-7903328205	-0.067890927	-1309436207	2148658199	-7940158832	-1466133646	-0.05349029
MAGIC.161	Y	-0.14570642	1461002526	1395308371	-259874275	840582648	-166942404	1769480016	1573052762	-9655016904	0.591765684	-0.457290812	0.007274177	-0.070944079	-1186164616	-0.063756069	-1073506242	-2565731864	0.259494894	-438763074	-0.039990254
MAGIC.162	Y	0.390231746	886553632	-3067066021	4024632238	-1035437815	3712889309	-6000469281	2828085163	1726820166	7310398782	-0.249168266	0.038200644	-0.445242765	3857558225	-0.06049262	-8457220353	-3310748138	838043639	0.325707951	0.323701783
MAGIC.163	Y	-1207962234	7082323327	4383332263	-8479706403	3270192087	112661319	-1241634066	-4640176932	-1868949424	0.310668493	-0.2385807	0.010777308	-1706647717	-3131040951	-0.025862576	-0.553524783	-1262374949	-8675602382	-3185812815	-0.167498754
MAGIC.164	Y	-0.50656894	-1109472948	-3286135861	-445837215	-6063268194	3145885906	-4113610081	-1266342138	-0.924016241	-1762529503	0.02502383	0.012867664	0.145216325	1284713271	0.109577561	4533249882	-1677908507	0.876490785	-4357568544	0.445813281
MAGIC.166	Y	0.552495359	4388141158	9985251048	1580762885	6804166891	9723984368	-3096874799	-1639469963	1850924809	-1509763724	0.456878093	-0.01133324	0.787146547	2840107219	-0.078233666	1699028437	-156303338	3781637483	-5489254784	0.337759187
MAGIC.167	Y	0.798470925	0.606842806	-1468183341	3587677819	-6831812139	-4222917833	-3161957151	3594467575	-6583564907	0.709190405	-0.205816153	0.020733819	0.318983581	1173394745	-0.029584963	-2941321153	-1874868806	2682957953	-5242067624	-0.139624812
MAGIC.168	Y	-0.08338376	113075695	5079931528	-3049492363	7838457971	4340624208	7049030461	-1269903646	1536078983	1202250041	-0.027906796	-0.00704489	0.54315393	0.654426674	-0.067798678	0.927653741	-1001472115	-237851217	-4744068557	-0.016506193
MAGIC.17	Y	-0.658380361	-3039772895	-2297287154	9450837301	-4048843844	4800366101	-2078615097	5058233933	6758849845	4614921826	-0.545172765	0.012840675	-0.579649733	-6703243717	-0.045760077	-1334412001	-0.897551188	8591047404	-1157452869	-0.041762038
MAGIC.170	Y	0.584843283	1240348162	97723431	3829375431	1664598814	-4036695738	1050353139	4000821667	1364476145	-0.712962095	-0.739935913	-0.00731687	-0.154327809	-4530994462	-0.08253659	-3124739586	9902564514	-2399175729	0.091399868	-0.146575039
MAGIC.171	Y	-0.729390903	-8168135899	-20906107	-2044345669	-1288011171	1207725825	6222583279	-8207504652	1176260031	-1548306072	0.575399792	-0.006088005	-0.145246023	1428860423	-0.110870053	4898672558	0.629108339	33469589	-4334601774	0.111127736
MAGIC.174	Y	-0.185233979	1603273234	-3009464083	1289260344	-2371487436	-1701199469	2937045689	2764763266	-1313880406	-235375485	0.150214426	-0.022421148	-0.459499075	0.578741076	-0.087184872	-1209227733	3558850749	-0.304728434	-4935905751	-0.172140497
MAGIC.175	Y	-0.27054107	0.303162272	-4455520335	-7746505521	781705928	5951407264	-9398354175	-138896405	-1478286138	-3006785137	-0.477915745	0.002734762	-0.970814418	-9409195836	-0.08242715	3166269545	2571007004	-0.2172071	-1646380287	-0.163946609
MAGIC.176	Y	-0.297123517	-5945852297	-463496888	3882169916	111920665	2280177902	5480166572	2565673143	-2220402394	-0.71582083	-0.473055501	0.006727396	-0.571036554	-1604977177	0.157882694	-1564158096	1765024294	-1065601345	-4953836481	-0.291983095
MAGIC.177	Y	0.004178522	0.752515894	-1320751468	62817011	1920122631	6239218495	-3554429495	1766432972	-1307843436	1634766535	-0.127145355	0.005182254	-0.120205781	1997748862	0.181267818	-2368581613	-3160516565	-1396301577	4640139814	-0.095459452
MAGIC.178	Y	0.119403134	-0.868621075	2088799142	3920954166	2966817913	-741140513	-3207833394	3219101808	9412135032	-0.027005637	-0.209583959	-0.000257476	0.570124156	0.862895486	0.094726362	-5677612296	-1457233806	5438442785	-2402751272	0.219948015
MAGIC.179	Y	-0.358862198	165957893	-2418230742	3763865312	7487989245	-7633275256	2132049305	143309788	1627172559	1717835238	-0.534320532	0.014223079	-0.770783707	-8335178716	-0.032698198	-1223026601	-2235989579	1329397944	-4424198311	-0.195029762
MAGIC.18	Y	-0.369739689	8054794664	6025228886	2790944498	-3523076836	2368208151	4040707871	-1765935766	-111612281	0.621349624	0.3140404	0.003908526	-0.631531456	1844094872	0.056158241	-8800504052	-1181558292	-1773573289	-2509487576	-0.017608877
MAGIC.180	Y	-0.2776519	8427792075	-3116712266	-4516315959	-3986390644	1381369413	-5930250215	-1284644937	-1515847902	-1147872922	-0.287625405	-0.003648461	1316316181	-1004448833	-0.062418891	9017484303	-4456289923	-0.651877845	-0.920100918	-0.148504122
MAGIC.181	Y	0.305051491	-5825863458	-4546495098	9690544534	101504461	6964160157	-7517698147	-1039488148	-6727072432	-0.299186071	-0.146674392	-0.006516021	0.221426584	4251847761	0.097665715	8109442887	5153891968	0.588701324	-1487024324	-0.071426543
MAGIC.182	Y	-0.263092132	-1680338011	-1851524595	2344202403	7422188997	-6314337791	4637552965	-1006756158	-1167732436	-1743888554	-0.183334475	-0.017381818	0.841174957	1351882736	-0.06908464	-6839599946	1663055686	-4048524552	-4328013857	0.002089701
MAGIC.183	Y	-0.664789819	3876640245	3475836469	2978277002	9004596763	1675085053	3830175863	-1746991436	-1505974509	108213889	-0.497641536	0.013169463	-1269925166	4628100127	-0.078459479	-826404264	1987952057	-0.196679407	-2235980671	-0.340828822
MAGIC.186	Y	0.069643717	-1684378203	-1308358063	-9738042233	-6800861142	-7467500276	4827059298	-1750599564	-0.239546782	-0.50863728	0.323330021	0.039671989	0.526402953	-0.798722536	0.086259697	68417813	1389710898	-2738128183	-4349501645	0.015632391
MAGIC.188	Y	-0.422511204	-1143279553	-3451703714	1731732516	1787594936	-4926635934	2207656197	-2439146359	-9133058944	-4952836872	-0.53652684	-0.021568269	-1148767319	-6619399876	-0.073961212	1134162626	3378124359	-2081981527	-4382836263	-0.051263375
MAGIC.189	Y	-0.359321264	3660612311	2593888109	-1016207748	4642050461	3114938487	8500110478	-1436061292	-2030101293	4552628886	0.092303981	-0.007966127	-0.126073382	-1261789714	0.086504852	-4130314171	-1132518885	-187566155	2039513433	-0.032474782
MAGIC.190	Y	0.003990378	3520049526	6757015527	-4654937973	2220916249	-75632455	4391081411	3067440714	1633398341	3729777664	0.575365304	-0.011855544	1023556813	3124897184	0.101756092	2064902052	-3831798466	-0.149723176	7103499694	0.125942084
MAGIC.191	Y	-0.0066001	0.725825327	-1115864962	-5112456446	4146207869	1280459657	-1323160255	-2178786761	6900592904	-2920729671	0.221180981	-0.003309295	0.038261357	2060066945	-0.046480538	6119637286	-1034701141	-0.430607646	-4626885517	0.48726205
MAGIC.192	Y	-0.093095879	-1006967691	-1228949023	1436118727	-1630292059	8401343249	5013756476	-3175941543	-6565210017	-3522334644	0.567378228	-0.008836699	-0.772221997	1386421277	0.010458541	1138003984	4191050426	0.520344941	-2409110243	0.158551037
MAGIC.193	Y	-0.80873332	-2079163414	-1347317043	-1727337325	155730227	8565597428	7865450478	-3816990106	2986440568	-294130865	0.707465656	-0.001452377	-0.007437158	-0.374369045	0.058504594	6571555004	2431824302	-4933618417	-2794234918	0.031019914
MAGIC.194	Y	0.402350383	-7264060568	-7196093554	4814581161	4531643708	-3150699385	-8756734418	2166853076	-712291412	0.814719157	-0.747966791	0.002920963	0.16794429	-343463538	-0.062500938	-5639092258	2259567214	4522227023	1281807883	-0.22197593
MAGIC.195	Y	0.010316603	-2101626019	-246137214	1351446412	-9623323987	-8188100864	-2900142435	-5880499426	1153975467	3391233308	-0.217130738	0.011980657	0.110334561	-0.591123466	-0.066560564	-7774385636	-2408959507	-2780430134	-1211043498	0.032361153
MAGIC.197	Y	0.225429975	-5422211314	-8527008385	4143788791	9242031075	2540100784	-3467051143	3576997079	6096760986	1903337001	-0.166479527	-0.004264171	-0.050507347	-4720778091	-0.086471685	-4579135678	-1191602467	4406155759	-3139022254	-0.185678963
MAGIC.198	Y	0.2046139	-2533216264	-3068787566	8571236607	1265735203	-1150263491	-1950059169	2403823136	7379504819	0.003372712	-0.433090337	0.008539513	1992701274	1344793588	-0.04549842	-5585159109	-2590788159	273528793	1615510397	0.295440042
MAGIC.199	Y	0.306531707	-1392883672	-1761044602	9234035879	-3128235468	-8106298952	-2776133466	2006359449	5964052877	0.118158419	0.329939229	0.002664147	-0.59068689	0.015076881	-0.067560713	-1164901118	1888900163	6747908544	-2425813954	-0.066086371
MAGIC.20	Y	0.161492532	8928873926	6798792584	-422217231	-5655527389	2170355416	1813354357	-2158794903	-0.754052589	-0.905875843	-0.432506438	0.010944538	0.722749167	-4618866147	0.052283003	1907113381	-1319951701	-2146889548	-4823036521	0.245438611
MAGIC.200	Y	0.008195835	1478622743	2757046917	-499467093	-5538988421	6643241099	7120640799	-4509378394	-3243490747	-0.142536247	0.123793244	-0.001967198	-0.678035171	-1423545533	-0.036258446	1082137692	2881139608	-1301878475	-2198092009	0.081927536
MAGIC.203	Y	-0.149940201	1120450645	-1040191957	-7122008216	-1060440984	578403425	-4564544445	-2817302911	7936668609	-122623112	2061857479	0.004399549	0.953320009	-7007709901	-0.008345215	-5219151565	-2650520564	-4018560999	-1403710674	0.111536268
MAGIC.204	Y	-0.650252244	-6844426474	-4276766755	2129974084	5114682478	6307728922	224825517	-274303792	-0.508972469	-2536078944	0.973429396	0.017216558	0.252894162	-7182795245	-0.121681123	-159434784	1749860158	1292030751	-1720253334	0.019192643
MAGIC.205	Y	0.073853181	-1187420375	-1640104224	5835463052	427198851	-402157932	-4111374875	3399607409	3749910118	-0.973177049	-0.450375341	0.012324753	0.531733166	2899721617	-0.127598341	-271597763	-1756397779	3606913889	-2692103465	-0.174433467
MAGIC.206	Y	-0.067838008	1310763072	-1523091203	-2976504071	2440670753	9435204251	-1566006958	-9251940867	8135577516	1607819643	-0.117348553	0.001940968	0.667215584	4889458338	-0.005526931	4340124947	-2925217959	-1328235511	0.710589537	0.233991987
MAGIC.207	Y	-0.278374639	1700589856	3440282714	-7130004649	-9265598965	-1906498515	-200480476	9848179534	6257162909	-3909258938	-0.121327442	-0.011358306	-0.539366852	0.41202879	0.122812804	1356431727	-1646093044	1312279803	0.321717024	0.338435286
MAGIC.209	Y	0.071207832	-6321140398	-1664766536	-1718490255	5879219398	1624018357	2803989967	-8942228974	1748229568	-1362123835	-0.032718776	-0.013778472	-0.410391338	-7813710422	0.042426938	5895426087	2694826059	-1674785898	-1602611543	-0.20336751
MAGIC.21	Y	-0.520157949	4127667298	-1626345314	5694939429	213264877	3136080482	3073314077	-7213327461	-2415725403	1097758443	-0.199514398	0.006378007	-0.074556943	-4529817579	-0.016344759	1821373841	1554404174	-0.980336329	0.127296991	-0.2394192
MAGIC.212	Y	0.573993757	-6050229449	-4456993699	-2490565412	-5394873581	3486326317	-7528593305	-4901581331	-956614973	-4015019779	-0.092140307	-0.01229574	-0.803231185	-9399868412	-0.030307423	1765333045	1636953088	-0.50759422	-1948266278	-0.162550199
MAGIC.213	Y	-0.320071639	-5516438694	-3367304264	-1628758032	-5916986498	-3881281039	-3164344653	-1345260171	-3015327377	-0.060187771	-0.051128281	-0.016347345	-0.714750191	-4354463584	-0.049084057	-131109705	-1632826967	0.152321435	9921500679	0.175157148
MAGIC.214	Y	0.364606015	-8454722758	-8757864257	-1212478311	-8555035165	-1332149107	2407586169	1507030543	126600276	-1041730409	0.880380083	-0.011863627	-0.169976994	1781653413	-0.020565341	-7528019171	6653379109	238659184	-2340787716	0.221916368
MAGIC.215	Y	-0.074394254	-4570045026	5671315215	-2860899796	8495375731	685064077	-1792731255	-4982976076	-2423250197	-0.563613958	-0.121509616	0.00312388	-0.342359422	1101229793	-0.026094689	-1589973506	5119831138	-0.437039358	-4195415181	-0.180330817
MAGIC.218	Y	-0.482224319	2944852797	-2130448315	-4251827647	3632687218	3209752424	1144326013	-1489763491	1752636462	-0.004365227	1259047643	-0.012460234	0.002176215	1218554524	-0.029202105	-1467929667	-2004937408	-0.500994923	5824247566	0.344383126
MAGIC.219	Y	0.656119174	0.130334343	-6039711002	-422870479	1682878736	9248651605	2797429062	-9342774174	-1861968193	-0.64207608	0.232134887	0.016569151	0.296642787	-0.051433975	0.001474361	1167769786	-1954477796	-2604917324	-0.616819606	-0.149616016
MAGIC.220	Y	0.180042696	5593431575	2740010656	3869572046	3020073728	-1979001179	-1832512109	-1491749045	1515391535	-1690757581	2748856935	0.023095514	0.990737895	4005495317	-0.006232585	-3578359718	-2561741693	1237985455	8752587498	0.211310608
MAGIC.221	Y	-0.185381758	-5089486851	1177950471	-2709655337	1053299848	1376048716	3480881251	-3498641339	8793352118	-2950613962	0.418598984	-0.015871492	0.173881643	5721408788	0.0346689	7019771166	2007784648	-1337662174	3299367727	0.194413235
MAGIC.222	Y	0.607155313	-7990016611	-5588303126	2783523376	567536797	-1691859203	-1191862263	5141244547	1362315082	2994565377	-0.309708264	-0.001543868	-0.463706876	-4058929996	0.114053313	-6520084277	-5776487243	7871091178	-4426714419	-0.124516837
MAGIC.223	Y	0.206356233	-2867505024	-1605341861	339434709	-6964390065	-1067060993	3338482403	251194909	-1340631578	-0.133772668	-0.670420792	-0.004713075	-0.157697122	-1013180243	-0.059862384	-380662975	-2069767964	267067403	-1881008425	-0.179154515
MAGIC.224	Y	0.501856514	0.912386927	6809373369	380472923	4180634209	-3357161087	-728584495	5407083348	-1880142552	220895654	-0.773377213	0.004960262	-0.031859063	-1458620818	-0.022463579	-1127161359	-3340425971	4183486772	-1376950588	-0.215489295
MAGIC.225	Y	-0.241513628	9156483373	-2626010096	1616778225	-7045405391	-3600395375	5364463327	-2744495332	1671943117	-1311540619	0.904726797	0.001410661	0.649205764	0.294334533	0.120179274	-4480214059	3721652744	-2705882142	188740259	0.275440905
MAGIC.226	Y	0.576264123	-1628534068	-3502726939	-3928065581	1852883922	-441376952	1953193352	730922816	-9977954818	-0.718693044	-0.578681249	-0.006576804	0.318866687	-1216419792	-0.022437852	1563567473	373314977	-0.166369446	-4684059015	-0.234465407
MAGIC.227	Y	-0.509736275	-5152210551	1148004031	-1256187217	1490393748	2226605197	7936823291	-2986934731	-1689358353	-4598253715	0.132094981	-0.026097472	0.881556071	6553246366	-0.019929239	98701277	4646378856	-7995551348	-4282200296	-0.006658128
MAGIC.229	Y	0.664216441	-6490633029	-197897801	4801801502	-5064096559	-1058193444	-2063747433	3713780274	4908434574	3007579418	-0.282704511	-0.008214842	-0.140836154	-5494474802	-0.069123595	-3240327248	-3853334801	2107953152	-4876297029	-0.01942234
MAGIC.23	Y	-0.843565598	9007781294	-2059915039	-1438673594	162794648	-8383583314	4017747852	-4002193227	-5068838167	-0.8356434	0.154465774	0.013023703	0.316862555	6599389832	0.141443036	4661022197	2104576495	-4691415291	1072262078	0.005963701
MAGIC.230	Y	-0.039736598	1277897554	7128595954	7208798865	1720584187	-7258671069	-8000776518	-2336368566	3719852725	-0.834939925	0.723228475	0.005584448	0.328217826	3590505394	-0.069809005	5816986748	-3291948024	3127642011	3350351534	0.142128914
MAGIC.231	Y	-0.74146532	-6824577223	-1192780394	-1155870494	1407737941	5927061294	-3267801785	2030146517	188239018	-292633127	0.505937117	-0.002616271	1588172818	2212798366	0.028345042	1928356981	-462255537	2279843308	-5319792473	0.294196708
MAGIC.232	Y	-0.186523326	1939803933	1196511593	-1188449521	-5779231301	-3662591268	4116192018	-3158126085	9565294745	0.874998921	0.112285596	0.036349403	0.282887058	1765213675	-0.064793364	-0.530207922	5453506822	-3746074867	2457544975	0.353136883
MAGIC.233	Y	-0.179150015	5476324748	2182278535	123752648	1036274301	-4607072479	593137943	4979911009	3418562796	1931895964	0.433654025	0.020246733	-0.64635832	-8483560284	-0.067435412	-645646327	1152710077	-0.402042405	-1929900231	-0.151875391
MAGIC.234	Y	-0.380366741	1681770307	2783321841	-2796188314	4771233394	259512275	3902478029	-1607305813	9829940938	0.337262355	0.332676492	0.029393896	0.174534315	1704269974	-0.009998145	-4332679924	2107150136	1908693085	-6881090908	0.061615771
MAGIC.236	Y	-0.084825149	0.446264321	-1739898604	-6054774028	1576058235	184453686	123287599	-4271686799	0.817468534	-2871569629	-0.288781876	-0.006114783	0.788019711	4653739541	-0.011050153	1946358917	6935819346	-5737399594	-3995375975	0.41852294
MAGIC.237	Y	0.398016044	603615029	2988961012	-3631807756	-1317247632	-2840036299	-3818434504	2693413267	-2063686813	4566896212	-0.316145212	0.009630688	-0.20814248	-5993330087	0.104187351	-8015402818	-5370414946	4434868874	1197949913	-0.202013921
MAGIC.239	Y	-0.33868171	2505565271	6262050046	-1055500431	8810122886	-2924687244	1518753334	-3143418428	1091020827	-3139285358	-0.256845021	-0.015497009	-0.717154497	-1197863219	0.03006366	4023048654	9601477901	-1980419117	-1118228301	-0.06555225
MAGIC.24	Y	-0.248535033	-4221467732	-1280725797	-3223822877	6275877447	4136792921	-204007246	-2223275484	2060337629	-3589001996	-0.778969502	-0.010595673	0.390872573	1412429474	0.017490087	9820301818	-5198808351	-4498383571	-1280506293	-0.105228453
MAGIC.240	Y	0.082110247	1918079333	6635676882	-5427403753	-7913658453	-1160889036	-4067939762	8777450979	-341873885	1835702192	-0.236650218	0.002435942	0.181655074	679885328	0.031947853	-1924166471	-6472237519	2998805942	-4744681384	-0.16350878
MAGIC.241	Y	-0.225259167	3694331516	-2492543217	-1408375634	6637894021	3101133595	-2453819532	-7391752758	3236677064	1531452225	0.277411595	-0.010524049	1001019969	-0.660454079	0.009544923	-2204457758	-2850428167	-2055779142	0.825157424	0.416769712
MAGIC.242	Y	0.622994528	5302773498	-228570826	2887217372	4907710885	-8871190526	-1760187369	-6118767903	-1598664085	-5215042236	-0.533515694	-0.021519019	-0.049273448	-1277505833	-0.0227563	5505704498	1365752193	-1661847954	1463628776	-0.265605126
MAGIC.245	Y	-0.521151966	1091416376	1065002825	6045798204	-7840114165	-330571164	-399598963	254849523	1189746735	3000559277	0.061010098	-0.009292533	0.117942198	-4037551848	-0.041841126	-3218769184	-6387308767	4529244139	1510434117	-0.023096818
MAGIC.247	Y	-0.19598119	0.102561156	-1937443267	-1604184333	434544941	122827048	-2602247056	5927507659	-4859809595	-112095218	-0.482396557	0.026824179	0.464729283	-6010861442	-0.039907952	0.105398767	-133862954	-1450126871	2819849673	0.060645288
MAGIC.248	Y	-0.131550519	1164858809	-1170126249	8134263202	-5278541297	-1098613141	-1814664905	1538701937	-8141242245	3224976436	-0.407609476	0.004087454	-0.552002548	-5601923115	-0.055149792	-4130165623	-2968901624	2510324263	-0.281600929	-0.003086432
MAGIC.25	Y	0.272603761	-6621574271	-2890783999	3457407619	6618139163	199361866	-3203139232	4337640136	-8550727024	3731935985	-0.301568726	-0.007730201	0.519719257	-9373846314	0.030264497	-1011627524	-3131049573	1088461005	0.025733376	-0.220472497
MAGIC.250	Y	0.052929023	-0.419125872	-3899228096	1422248433	6173044846	4826338072	5044975893	-1534403334	1247104882	-0.224861882	0.834325947	0.00089718	-0.299318941	-6404794301	-0.038699058	-2983440393	3723287976	-0.104027697	-2858292518	0.044561868
MAGIC.251	Y	-0.550702746	1268248258	-2801693881	-2943679123	-1442435319	5412742948	3173853302	-3734733294	-2001534769	0.921788977	2076301731	0.051241265	0.105271504	-1103246636	0.012971468	0.51541697	1597521095	-4842269715	-2153884949	0.043333513
MAGIC.254	Y	-0.661200809	-4898548594	-4533159927	-6435245449	-2349648195	2003015959	2022842226	-199746147	2067639594	-3249589045	-0.002370288	-0.016713041	1153993717	-1488338618	-0.000538046	7292409995	1128838803	-2607718041	1990471518	0.055725343
MAGIC.255	Y	0.238946741	1963008107	6450593038	-9601164431	-6660694968	-1336247825	-5631130807	8774208964	-354640471	-1196723475	-0.604761795	0.003599497	0.074593107	-5887484987	0.072404392	4784786768	-5192424582	1451351702	5235141656	-0.130787284
MAGIC.256	Y	0.402789785	-3917107213	-5127380382	-7502467394	237746876	-5952573449	8347409899	1087407847	-2789665838	0.74109853	-0.601421236	-0.007553896	-0.401788849	-1798587538	0.048350206	-8090808579	1895576681	1797917312	-260172691	-0.15523333
MAGIC.26	Y	0.344140926	2810042785	2172933299	-2067690676	-4953994386	6399710815	-63915261	-120107959	0.216861173	0.139428206	-0.198194828	0.004652166	-0.140731561	-9224213278	0.05986047	1238839331	-2785863593	0.24793162	0.965241217	0.06083583
MAGIC.261	Y	-0.045620239	-5568630966	-1937333282	3893779092	-1907874873	6120635408	-5358320735	2839739096	2769106077	1613314373	-0.294631039	-0.001207526	0.564995964	-9424763962	-0.011082965	-6514746205	-4663891031	8300709242	-2662100351	-0.002460268
MAGIC.262	Y	-0.120626091	0.84990338	4468074588	-315907671	4066116311	5157206738	7517750789	-242041598	-6458334667	-5696026916	-0.201227995	-0.016260417	-0.058570143	-1071034251	0.126058463	1781330872	6581439067	-4504042121	1230652256	-0.101950019
MAGIC.264	Y	-0.574523925	-1448947329	-2321462889	-1368358574	9361566387	-2737302277	4139216204	-1179690472	-1449274406	-1855428955	-0.076673839	0.000599324	-0.163553962	1087132834	0.157046618	-5666418682	-1552724668	-385427745	2353619752	-0.187876995
MAGIC.265	Y	-0.029625697	-6034424786	7941552431	-8750759943	2611143429	6652151753	-8743195917	-3207835969	-6437308663	-2044356703	-0.574826069	0.015715778	129648709	-8215346971	-0.107965502	7777305698	-5171399472	-2912280942	-2519620794	0.22035638
MAGIC.266	Y	-0.161252168	-8298698653	-2912846345	4535312643	1637971097	-4914104493	5021896674	614476882	5944138675	-0.839549778	-0.413062416	-0.005320859	0.48215689	-147642089	0.022109575	-7915902391	2896194472	1898793977	-0.601351259	-0.252723295
MAGIC.271	Y	-0.76338368	3210341884	-7252611016	1121907937	-5565885776	9881525528	3633359924	1461719088	-0.783878111	2507394801	0.322315051	-0.007578714	-1048784651	5331419138	-0.144593055	487481027	-157202748	1754007292	-0.322950571	-0.20720237
MAGIC.276	Y	-0.534313125	2481780323	-3739205628	-3132279253	-1781174905	3202322805	2276629479	-6864869964	1319141186	0.704585169	0.94551679	0.005774162	-0.393045618	-6246310929	0.17242995	-0.048626652	9735623318	-0.622885783	-2294633845	-0.021896893
MAGIC.278	Y	0.611986504	-1016614066	1521061971	1030671704	3593548973	407928041	-3053912573	5140116082	5454909468	100981855	-0.433167828	0.002445168	0.171798696	1368086346	-0.010156302	-3326825617	297195679	-0.380749011	0.174623633	-0.253406635
MAGIC.28	Y	0.228886006	8227383492	-3268697629	5031204988	-8361621086	-8566640877	-689966611	4410597087	-2146455803	4981379123	-0.204736387	0.013388442	-0.446025414	-1048231613	-0.059684237	-9604638996	-5403987567	5970554378	-455321982	-0.320336835
MAGIC.280	Y	0.200610518	-1050533372	-2588237688	1920362872	-3233284399	3832554932	-5736477103	1707892431	-1230071515	3339970776	0.264702716	0.055752987	0.597936699	2608511583	-0.065100024	5854207623	-2781879734	3008936381	-0.737923274	0.148788072
MAGIC.282	Y	0.374782355	-1049308099	-168845793	2387686431	6881071673	2319081667	-1192339379	4540838297	8426582851	249069223	-0.481696259	0.015458065	-0.750268697	2410521121	-0.065150172	1041929287	2143804526	9828947174	-0.633755171	0.044596045
MAGIC.283	Y	-0.088258575	0.765801849	5684000357	-1042981549	3884510636	-601396579	-2748091793	-1135436317	-1025023728	-4571977566	0.29697781	-0.009174612	-0.025556965	-9135533931	0.024809815	3414030979	-1550993249	-2760049363	-0.467627082	-0.071563443
MAGIC.285	Y	-0.306761913	231339727	-5367797502	-1981006723	1528464021	4280574038	1686342425	-832949845	-2278836648	-1980254026	-0.675024987	-0.018886135	0.519086372	-1430910278	-0.023553518	1273257825	1879405319	-4294436183	0.099809131	-0.225236665
MAGIC.286	Y	-0.02490363	-1780141872	-1958698777	2385515664	-3044778261	7765434301	-163749281	1746132317	-129194012	2173029402	-0.251316001	-0.00439286	-1023008293	-7688532988	-0.038990086	0.058484192	-1800349155	2387206751	-3503530595	-0.24255602
MAGIC.287	Y	0.525535874	-8754933317	-2541968785	-3680641453	-2249011422	-2030987569	-1645268488	9949087584	3429998801	-0.714526901	0.59037978	-0.014808712	2136897635	-2805964564	-0.058458184	-2842836923	-2285011626	0.349114964	3272330033	0.161499309
MAGIC.289	Y	-0.203325573	8586798969	11632454	-6692460766	-8084390261	-7781361121	-5276980217	-90101467	-6053398057	-0.35853725	-0.324078039	0.003275468	-0.033580426	-5525063005	-0.045151052	-0.724338419	-2377811381	-2404911059	-4579507128	-0.122216283
MAGIC.290	Y	0.053043793	-1304940248	412343419	-4048845904	-6486946119	-2397699072	-3348712353	-1769404927	9697986773	-1283200781	-0.210997839	-0.00363566	0.360565673	1199034837	0.048799946	0.090281275	-4344170218	0.003347956	-4385135054	0.131814102
MAGIC.291	Y	0.120144682	-6310818942	-2075946869	9449714405	1018980071	2882064342	6842322788	-1794953529	-3027055417	-2126181185	0.273879065	-0.009066579	-0.854822833	1501607697	0.040743063	6731498262	7928629902	-2241355157	-1450211576	0.047341846
MAGIC.292	Y	-0.302822136	-0.566497563	-1968543814	6420840715	1874022932	1481198701	-3243229225	-1281255142	6110357484	-3327999915	0.335339025	-0.01879222	-0.490425844	8364986408	-0.044753518	-0.544250704	2914216879	2269347709	1129655454	-0.058145426
MAGIC.293	Y	1050554006	-3273965221	-6568073722	-2370488057	-5163279233	-9032621224	-2433873877	1080005663	2060418891	-1320474645	-0.448015431	-0.015126915	1120983374	-6175027145	0.023025969	-0.344563434	-2454460124	-0.769834324	-4405096766	-0.126796922
MAGIC.295	Y	-0.034055761	-5978232011	-1179454991	-1239317659	-1026013969	1253183879	2777527357	2626921684	-2127182733	-0.883711606	-0.187539255	-0.002945676	-0.27584454	-5820583971	0.192713957	2724903169	6955799145	3553209725	-1792015195	0.21417273
MAGIC.296	Y	-0.405206874	5715521745	-4045900947	-5348818049	7478763194	-3702995213	5347862145	-1723893894	2473600856	-1610804735	0.514355857	-0.002414153	-0.220135329	-6366099367	-0.025691566	-4466806264	2435284246	-2357648761	-2804816858	0.09167102
MAGIC.298	Y	0.468485804	-7042455233	-8589784594	-3610955693	-6064792151	3445521309	-6618631342	-2581680906	1101792774	0.48245847	-0.127791995	0.001150191	1222250253	-1123331138	0.060841486	2619885061	-4600060722	-2219788774	4827675961	0.123586141
MAGIC.299	Y	0.346395404	1057582477	-3575872243	-623717768	-3913494595	5775928547	-6996691985	-2582287365	2017176059	-1817067433	-0.132748314	-0.003821934	1783478124	1210754281	-0.045043135	9328828447	-1760645429	-2450791771	3238704412	0.377271699
MAGIC.30	Y	-0.471074358	1659042969	8482500935	-2565441912	1317954801	766941143	738530639	-6553071177	0.034505098	-1237261784	0.30944935	-0.002400116	-0.384445126	2468268842	-0.11073335	1681743766	2766342373	-5841243715	-168548063	0.326795708
MAGIC.301	Y	-0.277024524	-0.51722255	-1948239449	-6222827583	3776138357	-9643914092	6946924818	-2137836598	-4970158367	-3072184036	0.174828331	-0.026372637	0.174360783	-1183135892	0.072173454	1079718067	60170358	1543214156	-5387865519	-0.040587708
MAGIC.302	Y	1171141396	-0.966704749	-2744765994	3146952082	-2607793834	-2534015367	-4263204614	-5478668704	-3215206032	155963868	-0.274661082	0.000550726	-0.062610925	-1081270149	0.073663524	-100632748	-276758094	-2420157669	-1962896156	-0.280928643
MAGIC.303	Y	0.717208486	0.372067774	-1675517888	8631260489	6158692163	-2289110025	-3824018067	1848424616	189107275	1110936728	0.191352071	-0.004822571	-0.880487142	1232135448	0.151138692	-205719845	-3956008222	1252031234	-1956509836	0.018910115
MAGIC.304	Y	-0.259386229	-1167193894	7116366569	4764042073	-7404492686	4114613432	-10245888	2506434968	1136540828	-1017811162	0.812126332	-0.012255291	0.196385734	-1663763558	-0.090690111	5258369958	8410066014	1411327754	-233656235	-0.121405469
MAGIC.305	Y	-0.595698359	2210999885	-2489918698	-721464963	5996146219	7916045425	-1223042157	-2948012989	2146244194	-2762322869	0.038248388	0.016942018	199325386	1019588017	-0.012026891	1016457967	-4925347843	-1102010721	-0.781900433	0.615364846
MAGIC.308	Y	0.205632147	1350093669	-5202847627	2222719012	-5570975419	5483195533	-386376702	6775305426	-1826409236	2188514471	-0.527405666	0.008890787	0.420574738	0.089863321	-0.091434382	-1811790233	-1002629499	2673071181	-5655572797	-0.127117255
MAGIC.309	Y	-0.174426271	5048019516	-6003031682	-4171891546	-7064725029	-8636964132	-8196943521	-2814376403	1708269299	-5062180767	-0.000393774	-0.015412678	0.463057211	1930259211	0.031081646	1427042194	8777574742	-3654099933	-1871295239	0.440783009
MAGIC.31	Y	-0.42324976	0.767918464	-2015354174	2630173654	-2095383112	3667948507	2321963249	-1079461153	-1756306113	-1776005148	-0.551427516	-0.005560642	-0.766895074	-401883604	0.16571611	2918312044	1450491404	-5454374349	-2438569803	-0.25970345
MAGIC.310	Y	-0.643225765	1414982005	-8827267485	4077627464	1207269654	-8486623662	-4958613258	-6103206958	8720172133	-2928031418	-0.347552519	-0.025051614	-0.19066343	-2464130085	0.10670187	0.623045247	-2490290241	1054822108	-1571915427	0.306157087
MAGIC.311	Y	-0.158188163	-3665561866	-2964517508	7008488019	9153019491	1760787705	2029425964	-2593431608	-1053780607	-3888265244	-0.18294082	-0.017209054	0.348414377	-1334334413	0.032769829	6411557822	1005682898	-3912418781	-0.366469799	-0.178785666
MAGIC.312	Y	0.056999189	-2444284044	-2462783583	-116499734	-2482097061	4282796196	-1108331383	-1061909958	-2030140886	0.74292877	-0.688411212	0.01605725	-0.172233396	1825023399	0.08164334	1045599386	-1004332995	-0.754806226	-0.022859252	-0.111084835
MAGIC.313	Y	-0.112335629	-0.133045609	-7098935378	6734201649	5290906979	-6388009159	1505184684	-4574609737	-1593932645	0.339440368	-0.83720468	-0.00381636	-0.14908708	-7193396044	0.057537373	-9358824513	1761159914	-2938522506	2042112592	-0.342897977
MAGIC.314	Y	-0.561278919	-3819145046	-214300125	2313592009	8598988653	-808037432	6730805012	-3218097307	-177533313	0.182257338	-0.106201443	0.004584676	0.321919857	-8799521878	0.037767026	-7006493313	6417626998	-1887385224	-2744353219	-0.294475546
MAGIC.315	Y	-0.955308974	-0.795396465	-1520097919	2767418782	192411881	-5666739015	1280894012	-8248399153	-6934072935	-1492553052	-0.095385163	-0.00130399	-0.874574688	-2454573361	-0.056510819	-116299149	236369985	-1809939271	-1318928928	-0.049145556
MAGIC.316	Y	0.04170046	2249596129	-1358069214	-1443015214	1119569571	-1282277798	-1076466615	1565296266	3353640225	3511514875	-0.346036899	-0.022855996	-0.728612258	-1416915507	0.189915135	2069957207	-3707943799	0.042980973	-2884982326	-0.06583793
MAGIC.317	Y	0.040116301	-1053899112	-2756506536	5276059572	5031474861	-400451432	-3356918336	1890717805	-6602095341	-0.209687891	0.012525245	-0.013398312	0.034505014	-4839117928	-0.027539585	-9168270464	-3307263009	3708756938	3572115664	-0.115327082
MAGIC.319	Y	0.07112156	1138698678	2990295032	-2062881546	2667843909	1330003728	1005304053	-4551103587	-1205199014	-1277064655	0.161972403	-0.016496035	-0.063831749	1601260939	-0.028227943	-0.095952612	5194885619	-7895607533	-2415051541	-0.036473639
MAGIC.32	Y	-0.72847136	4885251271	-138483686	-2848399625	-2994599094	7927298082	1771641729	-3314961444	-9597901124	-0.57087114	0.226918681	-0.009163106	0.789488848	2576539924	-0.02966705	1553124966	-8963908978	-2561851856	-4773211387	0.274183891
MAGIC.320	Y	0.357985149	1139315055	52854855	-2121598591	-1510571759	-1138618285	-1338062614	1063171752	-1081564171	1386478465	-0.057003148	-0.003750081	-0.10411486	1668388114	0.054714466	-4587697486	-8081112697	3201307513	-1580150152	-0.134079311
MAGIC.321	Y	-0.326243352	7284763168	-2075567473	2489817825	5328476982	4069867288	4459556884	-1777529425	-1684432965	-3425719292	-0.104242238	-0.023855915	0.112842801	-1333707959	-0.005312732	-2327447696	7009674835	-0.369631399	-0.079474825	0.038082616
MAGIC.322	Y	-0.412750838	2559154965	2126807019	-584772566	-5160387288	-8814534627	-2858923832	-9499470635	7580575173	-2354610617	-0.05690569	-0.006335511	0.566953509	-2152905315	0.093312243	7413586314	-1958569033	0.426288252	-3429872087	-0.109375097
MAGIC.323	Y	0.149548018	-5556039201	-3004196249	6244890537	17919188	-4911054028	-4527334784	3063386445	-1017078969	0.497733992	0.121939257	-0.002427267	0.05387096	-6866743465	-0.038591012	-483337704	-5534173942	1176057722	1720594749	0.005087251
MAGIC.324	Y	0.032475113	1388735941	7498492294	-1514020915	-9692418063	527025524	-2175176341	-136224605	0.431095611	312576443	0.028384985	0.006777199	-0.550767874	-1451325283	0.064790546	5121757771	-3542036713	-4708322902	-2250835402	-0.052066477
MAGIC.325	Y	-0.600629115	-201752093	4741425765	-5552581237	1142592445	-3762220611	-2260904721	-6969457597	2632037401	115095884	-0.555777471	-0.007681205	-0.228500115	-1132718739	-0.037442851	-1026417421	-1677172551	-3042839018	5122225172	-0.2074997
MAGIC.326	Y	-0.604511812	2193849696	-6192584249	-5307343603	-3517148256	1200151369	4573511182	-4449161662	-2766943974	1336455009	-0.091621136	-0.002697255	-0.377559816	1450898531	0.059083478	7594851788	-2898845163	-1061510926	-3007165976	0.1424988
MAGIC.327	Y	-0.014451604	-0.179481457	-1051715867	7846609091	6055103248	5997279671	-4762558887	1097798453	-7689518547	1556164025	-0.783946969	0.006011676	-0.160031644	-8242335869	-0.025256853	0.156471613	-3124872883	-0.426199985	2803098662	0.02758772
MAGIC.328	Y	-0.377730719	2481178337	-3752167376	-3896414549	153139938	7466145991	1437218348	-1462203691	-1508164302	-0.236107247	0.084654566	-0.005863222	-0.511596793	-1590516812	0.019074336	2813139959	5915446163	-4626020488	-2766632097	-0.035104841
MAGIC.329	Y	-0.164374682	4047127991	2203848843	-820685987	2657439779	-192951238	1578449427	-7932510962	-1811680284	139096855	-0.222283617	-0.014030017	0.973059252	7289520282	-0.03800615	-5766550241	3220829832	-1956418222	0.881682171	0.03083138
MAGIC.330	Y	-0.528437354	1024465754	-1034401729	-1114137684	-7593288558	-27247874	2428322191	1498514873	1755632981	1560228539	1166262858	0.002484616	-0.417614309	8236659054	0.059011906	-1208101149	-7290536594	7891894972	-2520825336	0.290130802
MAGIC.332	Y	-0.724629769	2004167005	-20493806	1717776388	1478838899	1624637603	5430115619	-19667939	-2576047415	-1508792397	-0.012800942	-0.015698257	-0.28834341	4194484623	0.048118077	8568053632	3187130513	-0.929920982	-2558369645	0.198703192
MAGIC.334	Y	0.069693549	-5250645416	6095532138	8512944533	-2919955606	4008857328	-5720277475	5468992111	3275847832	-0.211403765	-0.098436049	-0.006164107	1580807959	1136412649	0.02360101	8107946939	-5157775895	0.025101918	-1692012653	0.113659033
MAGIC.336	Y	-0.830739264	5314319114	-1224620736	-2303216662	8398611442	1529028096	2947345543	-1275999446	1942726568	-0.385632453	0.189376902	-0.000269244	-0.502360998	0.104930353	0.000353578	-1761928915	2421720427	-0.804819159	-4362999763	0.111415089
MAGIC.337	Y	0.049792584	-2471664534	-5117038959	2730115523	-4180583373	199274779	-2050759343	1273371547	123888331	2594281135	-0.093250086	-0.009176919	0.720487948	-0.861056031	-0.071693706	-1028945063	1797454131	-2424384525	-0.715164665	0.0207904
MAGIC.338	Y	0.121388916	8889008138	-5947130278	-0.083098662	-1861429131	-3940792899	-3529315155	1216901014	0.271201204	-0.847208997	-0.831220652	-0.012064319	-0.653478515	2697500761	-0.05407873	1585821063	-7598768257	398766671	1682814964	0.063800066
MAGIC.339	Y	0.190243629	-1625597276	1400751448	1975168177	-2300939968	-639309093	-274203751	1335734234	8912549996	-1067616967	0.280298008	-0.007976838	-0.338512631	3716840731	-0.021666958	-8512613099	4882745365	331061839	-0.779880567	-0.145250128
MAGIC.34	Y	-0.228472272	-4553167181	234495055	2648039016	-4780011479	-3744269936	4634370671	-2327620357	-2100491615	1271969654	-0.169093782	-0.011947066	-0.292873679	-719543807	-0.078702146	-7134843441	2061155281	-1521927173	-1707833343	-0.146390908
MAGIC.340	Y	0.124970092	4278812065	-1431878571	4632143086	5691927623	4161266729	-1884248965	-8169647859	-1233412368	-1227347778	-0.07652396	-0.012295474	0.422964296	1295812236	0.068586742	2873926061	1385002202	-2137787529	1206815429	0.066384216
MAGIC.342	Y	-0.225863358	-366017072	2485034907	-1230051593	-5439224125	-1261933273	-3269490612	-1751235229	-5583082731	0.821177527	-0.517869062	-0.002916805	-0.513438584	-7543323322	0.220583891	2400465609	-701840809	0.844741623	-0.76656712	0.203789546
MAGIC.344	Y	-0.261418263	196131436	6790315167	-982425315	-2137977186	-6343296439	9380032642	-2939652137	1012241944	-3758312636	0.421148005	-0.013154054	-1317479154	0.636835236	0.06705851	7247172503	496628819	-312733756	-2059686594	-0.059682803
MAGIC.345	Y	0.026804607	8920649862	-2176878656	-6492415471	-2509703371	4975464459	7047902692	-184170217	5958984046	1163716475	0.201297043	0.002323024	0.272358211	-2829945459	-0.075502076	910666471	390394589	-0.096358062	-1480569437	0.2779596
MAGIC.346	Y	-0.584461694	-3168863222	-720900305	-4829005226	-1086276383	1206007179	1683161576	-6680580236	-1761021524	-0.502767342	0.134460776	-0.012472174	0.074066364	1039224161	0.023270574	1251929149	7451810284	0.79513091	-4749605734	0.354668381
MAGIC.347	Y	0.486304754	-1203044124	-2494304651	3880679961	4634391051	-9794462635	-5880657162	1161394473	-5000683093	-2267988025	-0.488423738	0.003913562	0.535892213	-5082481085	-0.076900143	-1504779478	-6979553625	-1621129746	-1731012856	-0.21736826
MAGIC.348	Y	-0.431140886	-1290296322	-9794054557	-2992993999	-323466395	7132920995	145069406	-1499221927	-1176184647	-3168012757	0.173018549	0.017898622	0.167145268	4538945639	-0.041841224	3430833443	1838420152	-1319805026	-1945800983	-0.102209792
MAGIC.349	Y	-0.008549853	-1078119608	1351778323	-1244152633	-2544528345	-2213169277	-4171515175	9334846558	2872061185	-2432958854	0.460225299	-0.019522365	0.259465961	5140575165	-0.026943745	5043673729	-6634871393	3113138076	-2157395724	0.471553783
MAGIC.351	Y	0.196556987	-748471983	-3172115347	-3399301312	-5378527612	3981138106	1400370793	-9943525105	-1610199435	-2929409146	-0.413927517	-0.020530138	-1063325962	4569295149	0.047729522	3146767044	7528426846	2231533239	-4258588696	0.008005024
MAGIC.352	Y	-0.29729569	-2025628764	5406535584	-6465151469	-9551727125	-4490444214	4786289818	-1462700574	0.357305239	-2121922439	2296306028	-0.00574963	-0.135938066	1936596263	-0.099907971	-788721243	210526173	-1822265724	-0.6556644	0.064368989
MAGIC.353	Y	0.364654807	1531548702	-2598544619	-2305652948	4273342873	8316953455	3909810524	-2287044688	-1880542386	-316242119	-0.202044824	-0.012095052	0.485865266	-4344925548	-0.019866049	5827466103	337480121	-5304639491	-0.181197854	-0.1695178
MAGIC.354	Y	-0.077824867	-5234901384	-2044897992	-3636443868	-2803602237	3548614879	7184134497	632067533	-1898668861	-1018189321	-0.578789163	-0.006269194	153556735	-7076002404	0.055123059	1122460239	5284880409	-4401985933	-4727420577	-0.144050143
MAGIC.355	Y	0.187608135	6460455561	-4744588651	-2564512843	-4351857074	-6991680363	3912989616	-8772019145	-5113995914	1157996611	1077052122	0.005477789	0.455224307	1809122979	-0.032319843	-5447868292	-8217961712	0.551059342	-0.727710667	0.018571784
MAGIC.358	Y	0.489749797	-3979351138	1012110964	1699046553	7660961518	-3302867705	-9054760295	-3980772585	2708327329	2012901653	-0.468912161	-0.003087874	-0.115017129	-1472288443	-0.05459751	-106290233	-8154919848	-1083245446	-1488159791	-0.094066767
MAGIC.360	Y	0.416853724	-5799477041	-1314919631	5020011982	-1076271022	-1189417455	-4790345007	2017080071	-3738276457	0.783528619	0.724715232	0.060934028	-0.065235197	1080466176	-0.055233385	-1676794905	-6782493289	4419166435	1229732586	-0.026088674
MAGIC.362	Y	0.420739947	-4752652819	8816420027	-268225596	7321199698	5046726382	1864900455	112521551	-5658694806	-0.526548481	-0.19370238	0.004124535	0.514350157	1601360116	0.04989567	-0.828990179	2204187441	0.472864577	9399428532	0.027089085
MAGIC.363	Y	0.97872347	-8954091927	1019610971	-3985471243	-3532758811	-2674567845	-9213429923	2687319186	7159563747	-1223299852	-0.337244799	0.002061507	-0.203448161	3505145838	0.021557777	-2549869304	-2992055759	0.86552716	-1188484751	0.312363911
MAGIC.364	Y	-0.134877831	-7559921401	-154728959	3096898705	7343290009	-3084640738	5509921916	-1059646936	2133567578	-2699337995	2404278061	0.006093966	0.960600207	2039113682	0.021444012	-4008641312	4220314342	-0.470550827	-4576432282	0.047064166
MAGIC.365	Y	0.56694927	2426882287	-1650409915	2000636784	4737831661	2983393621	-1698298145	-1363917005	-759139947	0.256653318	0.256368857	-0.009144778	0.313518835	1284138727	0.101124619	-1437631087	4241230888	-1814404827	0.650044238	-0.020511221
MAGIC.366	Y	-0.170455913	1876996526	-147691441	-1098429042	4493017321	5556904844	-1588791958	-1180995344	-0.308034546	-1724447304	-0.220522432	-0.0167995	-0.11349556	-2863919367	0.028057218	131529252	-5248528445	-1732477215	1044088045	0.053881081
MAGIC.367	Y	-0.856634523	-6712141547	-4057958779	-2945465314	1078132632	1911160573	-3341239986	-25732771	6958454103	-1402463007	0.155400529	0.042717279	-0.835920493	-96629174	-0.058067491	-1691877041	-4036767696	-2735085478	-0.726942126	0.043365056
MAGIC.368	Y	0.288428389	-7022099564	7252504995	-8775799427	-3176487788	9269341369	-3235517263	-4065121124	-8118381855	-1496617953	0.634439581	0.027861635	0.470040674	-3732249458	-0.053820492	496547612	0.529283627	-0.728428306	-0.342951173	0.018078337
MAGIC.369	Y	0.071603488	-2676196776	-5504648556	3850965514	200497927	-7236096613	-1426920533	-2390874839	-160492295	-1627481461	0.078505259	-0.017044489	-0.098180357	-1232859709	0.117469762	-5989329204	-1244223852	2596230342	-0.665905398	0.164826308
MAGIC.37	Y	-0.650074934	1620067912	1737678893	3168673401	-8986419982	3206178428	-2792296178	1858413239	-0.553414474	3054871507	-0.004483647	0.015389202	-0.502831361	-7914657022	-0.085764328	1684151546	-2504869686	1557563896	-0.166053914	-0.221274787
MAGIC.370	Y	0.393693844	5882659787	-3045021029	1932993274	-3822769972	-6307880649	-6981604493	2004935022	5642258542	5063734254	0.078573841	-0.007613322	-0.439225812	-5901278491	-0.02815665	-3659520324	-3422235022	2002533637	1935617827	-0.121435544
MAGIC.371	Y	-0.08076224	-0.968599766	-3916801283	-6852556147	-9594055524	-3749468194	5124846977	-2208232775	6182893236	-3546527609	-0.674285131	-0.013258741	1163228052	-0.608492919	-0.035010875	2829358151	4400424766	-5555683193	-5410630818	0.072465574
MAGIC.372	Y	-0.573193174	-1438610399	-1071939544	2058470773	1356293185	5685872448	7266821329	-1154235833	4454779908	0.284902603	0.459157276	-0.001222547	-0.275236725	-4808330263	-0.043188398	2670773255	4223059178	-3261861362	-2177825027	-0.068470499
MAGIC.373	Y	0.053716106	-8469521155	470569818	5715662752	-8152689791	-9064169602	3689297387	214196585	0.301003743	-4171530798	-0.670629162	-0.016859163	-0.216091089	-1439084079	-0.080753861	-2031551093	1144450493	-1401902848	1236117431	-0.261068566
MAGIC.375	Y	-0.055293652	-2458711565	5685481322	2955097092	254031009	-1746214781	3554468832	1682618654	-7688564289	1931771316	-0.213624644	0.006406537	-0.270836665	-0.005800989	-0.009443505	-1377883565	7540393536	0.934458264	7831303658	-0.180217566
MAGIC.377	Y	-0.068708793	407038927	-4891408821	3074556368	-1113654224	-2570502064	398489966	246063492	-1875989886	2654619185	0.551129526	-0.007355343	-0.760227725	-1213571764	-0.078705385	-1004212042	1654237768	2451411878	170128296	-0.105527134
MAGIC.378	Y	-0.206817365	8194607298	-1416499311	-154663646	-1214744694	8220453082	2677240016	-1146312438	-0.947932895	0.152897984	0.03101877	-0.009237957	-0.011099223	1048671843	0.084683116	8565338002	1135171902	-1699239241	3902340599	-0.070170476
MAGIC.379	Y	-0.063468064	5958157772	3121504107	1521089816	2181592671	-1908872998	1723312684	-5705947906	-818618843	0.938693968	0.056243481	0.000998653	-0.145608111	-5386991635	0.165718299	0.21773429	1358215434	-0.595058592	6102646579	-0.144803114
MAGIC.38	Y	0.819959854	-7806191701	7112775242	5413067362	4470342605	-1435542122	-2221661733	236956849	-6619470068	2120113816	-0.630324483	-0.003167975	-0.786689178	-1538038096	-0.009634274	-1135085314	-1249136309	1172982406	-4167145357	-0.279407517
MAGIC.380	Y	-0.437292307	1745112139	1294394772	5677006828	-3295629227	-1062825097	3734960023	8809243188	-9698758678	0.964780387	0.818134305	-0.009974181	-0.741094361	1357005874	-0.05309801	-1281785366	3998081914	0.432478719	-5283472574	-0.091500465
MAGIC.381	Y	0.565688556	-1372328854	127446279	-204854162	918929262	-7113007286	-682240477	206321073	2713102823	-1917824723	-0.255048103	0.002440837	-0.493650045	-2623849075	0.010564441	0.304588093	-4085489473	517588562	-4838600978	0.079907299
MAGIC.382	Y	0.547686911	-596945381	2147165877	-1373796725	-2075175567	6034208797	-6637855105	962793655	1390398054	1379749933	-0.171875605	-0.00781126	-0.731925091	-1410184293	0.129449231	6034288747	-3921765256	1839015567	-3576181223	0.03462445
MAGIC.385	Y	-0.204392221	-5348212489	-4254340078	-5147679465	-2390835558	1119694781	-1138928006	-9125955151	9971612419	-3629990172	0.489786253	-0.011692536	0.232406904	1979021057	-0.073276821	8910125351	2848328961	-2649619772	-0.855184694	0.23782366
MAGIC.386	Y	0.171674662	-1150024796	5556769404	-1630870903	-8215945329	-6940420329	-1225705072	6698331336	-1086707462	2985682597	-0.305800695	-0.00218469	0.340298497	9752256389	0.004500785	2769348349	-3551547634	-0.248631746	2980535441	0.099484302
MAGIC.387	Y	-0.38789766	-8491072242	-3400177703	5245373593	1489235533	1604973528	181832558	-1552334368	-1197664704	-0.182902518	0.135760313	-0.001196784	-0.639448448	-6557001071	-0.075174621	-0.964274419	-1098833105	-165160983	-1257462193	-0.254864306
MAGIC.388	Y	0.311160667	-1167296109	-1165096897	7705310699	-5404506875	511641398	4176568455	5585253481	1568218673	2324426831	-0.4011615	0.002042895	-0.971905129	-7247266037	-0.052050694	-3784976281	-2915186239	5508231533	384396141	0.118649645
MAGIC.389	Y	0.167349373	1681365773	-3120594673	2025344523	1116930325	-3243692114	3243902581	8789962238	1360623938	1097831308	-0.250771062	0.071778424	0.423254647	-0.166476675	0.041573734	-4730556938	-3284454269	0.947410667	-0.707337917	0.301780644
MAGIC.39	Y	0.279891141	-4231711658	-2920658583	-5945073021	-2539244186	169091215	1471806492	147922201	1247777012	3654971221	0.299795548	0.00906807	0.217312131	-0.329685498	0.066334422	-6040200889	-1756158845	-0.784467194	3835687367	0.221980863
MAGIC.390	Y	-0.151417088	108916588	9042027821	-2503361017	5113207669	-3950279082	1791104191	7403789196	1199864081	-0.306122107	-0.453702325	0.021255272	-0.705385258	-1465190123	0.000186051	-3961753374	3135321566	0.757288251	1197252887	0.005035808
MAGIC.391	Y	0.708181328	-1483294679	-3733028	2493492027	4130289311	-783735213	-1211116253	7880463835	7425231728	-0.781475736	-0.650980004	0.025510385	-0.366766166	-6530114492	0.040902998	-4718272442	3253366395	0.608713404	8307757802	-0.147874531
MAGIC.392	Y	-0.011826799	6014595409	-1708902951	-9893722949	-5323250097	-601379117	-8243449279	-5347028527	0.672934153	-0.872341952	-0.019873063	0.024630742	0.502434279	-3358239781	-0.011211965	-1027166736	-3632129958	0.223464973	-390811474	-0.032064564
MAGIC.393	Y	128925927	-1038316942	-2179114965	2256890175	-5875253426	-548106932	-606822298	5901606585	-1908457818	0.827842973	-0.569096377	0.007866018	0.456838412	174707316	0.039299894	-1614393165	-3518830773	2975875122	-1897497674	-0.1514048
MAGIC.395	Y	-0.446667558	1742418425	5462907196	1813007751	146980793	-3067162601	2652553619	-2656866636	-1114679282	-0.822876248	-0.470529669	-0.009428703	-0.220730902	-501272002	-0.063079111	-8556231133	3065536811	-0.16309238	1350836321	-0.171142282
MAGIC.396	Y	0.292802626	-6529058441	-2039813985	-2337566205	-1096658308	-4970749076	2907301048	9811229542	-5131021618	1769641159	0.749453257	-0.001190565	-0.758464076	-1295488418	0.003143733	-8345691179	3876805645	5106618203	-0.808727908	0.123732627
MAGIC.397	Y	0.309982608	1969929636	-1135194628	-1766358849	-1638361786	3564302048	4399727669	-1348754718	0.814043845	0.519601046	-0.334601484	-0.002184901	0.290290766	3193336551	-0.019036303	1093080194	-1857527194	-4147641033	2700697535	-0.066055544
MAGIC.398	Y	0.821775173	5548427601	-9586846897	-3229440985	-1066983425	8953381317	-4848513022	2345521104	1314083042	3128127584	0.69338558	0.024532328	0.622802371	1133358817	0.034670805	-1651721732	-5223236831	3878881221	-0.561465887	0.484495744
MAGIC.4	Y	0.543162423	5448858067	-1354655444	3108506348	6344035299	-3644841768	1086816396	294821692	-338222995	0.643573901	0.093299728	-0.013654835	-0.5780944	-131317762	0.063657923	-6569427007	-6719600431	-0.858341625	-3007461443	-0.110331659
MAGIC.40	Y	0.120003179	-8517119126	-1397190089	1243624526	3642822244	-4732293168	113246855	-4764027967	-6042233716	-0.43441204	0.714253527	-0.002047478	-0.576865223	-1018240226	-0.002458112	-4232110087	3377527686	1700532501	-1656587726	-0.21409574
MAGIC.400	Y	0.619491055	-0.719517852	-269076492	9675873906	-5473657746	-9981497214	-1172835141	206256995	2274280717	4767024933	-0.208453069	0.005301321	0.594515352	-103484428	0.010893398	-1539281976	-58906127	0.845299784	-1177318659	-0.017046986
MAGIC.401	Y	0.722921469	0.688277292	2323967725	4279003539	3961443574	-464133861	-2752184647	1192570964	1220425821	3123884859	-0.42414531	-0.007052909	-0.371805492	-8697552096	0.022676965	-590601642	-5359404646	-1720700848	-0.490453539	-0.214109362
MAGIC.402	Y	0.151994088	-1870979871	-2722829808	2337493314	-248278345	4960647232	3671964981	-2151227588	-1413892924	1623512103	1584519412	-0.00028974	-0.413107171	-1473473252	-0.020223978	1077500935	4921563237	0.580173675	-4640414659	-0.105290783
MAGIC.403	Y	-0.047490247	7652336735	1488268408	-9302660614	-3167091124	-3299691874	5280160626	-3296336601	-1076127974	-170922987	-0.61182255	-0.00594187	0.710800689	3368647213	-0.064187532	-4010196572	-6631704457	-3553961071	5411741644	0.033167114
MAGIC.407	Y	NA	2113286283	1297601638	-6218180856	-1310467209	-5927996218	7200368348	1291531939	1319660817	-149663218	-0.349274863	0.00800026	NA	NA	0.007545521	1372488314	-1423255235	2036314084	-8553118867	0.046066547
MAGIC.408	Y	0.748807981	3553030384	-5123758357	-5159852193	-1890697791	-7707516154	-464931368	6394299715	8542279922	-272512567	1109200981	0.007192648	1594388231	4676492117	-0.114813782	-8973772016	-2933319114	-0.561122582	2863035503	0.289866581
MAGIC.409	Y	0.025053673	5521479034	-3618969429	4501195786	-3734904236	7840432795	-3768691946	9784094526	0.953551089	5081232705	-0.237333211	0.00303223	0.013764479	-4900353951	-0.086846271	4850722226	-7760449887	1460973301	3918948379	-0.127174846
MAGIC.41	Y	-0.21774463	-6572805397	-2886996854	1533900311	6236911628	-4800761332	2073200208	-1672992834	-1221037938	-2477518268	0.038151545	0.000935698	0.270415374	-8726333225	-0.018155256	-4687757838	-0.601293844	0.952771982	0.60129731	0.006197696
MAGIC.413	Y	-0.209598176	-100581734	-2603476374	-2544563511	1101197557	2946308153	-1910608783	-2783541038	-2113384211	-1152249337	-0.073494822	-0.009204588	-0.541912739	-1243496942	0.035014174	1291092726	-1467700659	0.006639976	-1522838086	0.067364615
MAGIC.414	Y	0.423370731	1437926	-4111236713	5594953127	1295204237	-2117245971	-3161296807	-5610994295	-4217714406	-259469903	-0.625163647	-0.014645628	-0.24542872	-5516922285	0.065062669	-0.266193471	-1771504749	-2558934248	256413511	-0.01987415
MAGIC.416	Y	0.317799682	0.872583829	-5287482191	-2196009117	-8705872824	-3733257438	7069458785	1061621572	-1036451342	-0.702849263	-0.364624015	0.013097499	-0.063150042	1333378126	0.013994719	-5735693828	4864353416	-2593822177	-1536672262	-0.069145725
MAGIC.418	Y	-0.527042414	-0.021255315	-2562594978	1541315886	4199308836	-7239607275	1160320396	-1165214231	-5422894969	140663457	-0.615223723	-0.007469412	-0.016078715	-637634225	-0.037483643	-1216299588	-1234025655	-0.921797626	0.013211719	-0.016873272
MAGIC.419	Y	0.276991815	8364163058	-1023275445	-3083075809	698444422	-5620920012	-1879398494	-7642392513	-0.11503727	1788939719	0.074204283	-0.001710666	0.68101661	-2051551203	-0.001129039	-5663671862	-2176360554	-3489073959	1141758408	0.024345771
MAGIC.42	Y	-0.00106608	1415531382	1394703818	-6706447608	2671333348	-4077679217	8326731853	-1811948734	-8971851703	-1644201109	-0.686129679	-0.016122811	-0.778195793	-9597006549	0.006083846	-4273352001	3131759061	-7689049726	-2152198227	-0.224399205
MAGIC.420	Y	0.023692395	1744011669	5286390117	471185547	-136540511	-1708913889	8541025667	-4057002696	-1704917408	1738002087	-0.21059836	0.001736146	0.224364962	8722165278	-0.024549728	916155508	-147425891	-3572704192	9457796286	-0.002329109
MAGIC.421	Y	0.386252114	0.130160067	5872169493	4227235277	2406804838	-1058803075	57653262	-2447203622	-1496441988	-3498125859	-0.461760722	-0.018296369	0.191306876	-6017649383	0.01114828	-9014309491	1508060838	-0.087381817	8402721658	0.114317358
MAGIC.423	Y	-0.843429074	1026483977	-2037902884	-9060114466	9805417981	-37685413	9491189693	-2884643871	-7083484971	-2544383613	0.258266651	-0.013856864	-0.069598399	148888501	-0.014164937	-0.49107204	3803977535	-4710401518	-1019932148	-0.122608245
MAGIC.424	Y	-0.638870577	5105024375	1199386248	-1111313144	-2553823309	-1607062596	9681062875	-1490448763	-4091166071	-2462298852	0.833611441	-0.005095212	-0.165138139	0.348185693	0.00189322	-8643073675	2805559721	-1761068655	-450465453	-0.126423457
MAGIC.425	Y	-0.424780611	2589903446	-3278037061	8972893774	1025153044	4084952654	1027443203	-1623086117	-1269412156	-1689447192	0.768534096	-0.009712954	-0.675207549	-4725931192	0.078891026	0.309465426	4351326243	-0.866101963	0.053112724	-0.042433138
MAGIC.426	Y	-0.183706704	-2220948499	-2837638881	1179365541	4839762597	-2759657599	6108537725	-1289648761	-1995140127	-3442306665	-0.574530394	-0.010855783	0.121922676	-1972296124	0.070908479	-0.980149483	64804019	0.817546659	-1492265605	-0.254492395
MAGIC.427	Y	-0.368932065	1650585359	8333265358	3130142829	1803960817	4814434943	-2575213032	7967619169	-3947688848	1385357756	-0.38749341	0.000181796	-0.025455654	9248103233	0.032387177	-9248534465	-1498577167	0.562251506	8534688011	0.078910226
MAGIC.428	Y	-0.912498466	-7384449526	-1012267612	-0.812956767	4844263809	5985909674	1963752013	-6097792981	5661489797	-1963415918	0.158512104	-0.009132606	-0.154018754	2512804126	0.059320345	-2228482267	3602314306	-0.247675496	-0.860844017	0.0949537
MAGIC.429	Y	-0.415216493	8602193113	-8129121393	-2067754891	9713391688	1172175731	3780594455	-1977664357	-1208350825	-0.629976901	-0.389888527	0.004127497	-0.713537613	-1026905064	0.039513479	-8463647952	4916741808	-2534140584	-1904770012	0.003792375
MAGIC.43	Y	0.874673353	-6329281832	-2441724106	557715194	-3019590762	-6878830778	-4242690314	1380839474	1764313156	0.889149131	-0.54292721	-0.004736367	0.349455347	-3059143687	-0.083425866	-2625097953	-1247862981	0.393927441	-281603452	0.111812893
MAGIC.430	Y	0.33862073	-4324224872	-339893869	7821017351	-1624001298	-6901211343	-5347322891	6760915267	-0.530960793	1858534954	-0.445955869	0.006379689	0.280684411	-4478809597	-0.05725079	-9594116539	-1374848757	8278309845	-1026306288	-0.079314796
MAGIC.431	Y	-0.11694313	-7967869967	-2635267151	1062458296	5112382982	7522799435	4190911346	-4337023272	-8861089933	-1061457773	-0.646372659	-0.009103368	-0.375163923	-1181263405	-0.065009127	7606010009	1271089117	-0.610538898	-0.532476544	-0.167445401
MAGIC.432	Y	-1182799796	-8797649561	1290272065	-2126891195	1090701697	1045146832	1034117174	-2660659458	-0.108463541	-3447039272	-0.160582808	-0.014205015	0.088673607	1876766063	0.128472938	0.419229788	3311530349	-0.822117011	-1258591192	0.138584569
MAGIC.433	Y	-0.433312925	9536815142	-183747162	3114855244	8891266071	9880333893	3669645759	-1344324758	-2556069292	0.287585143	0.259474526	-0.018315446	1202131834	5051079747	0.007823021	2674202632	245187751	-2497982955	0.489744986	0.171671377
MAGIC.434	Y	0.454894988	2286008605	-1145834178	-1322590975	-1047611893	-6233972029	-4422642424	298541149	-933305707	2621652355	-0.474292339	0.001069547	-0.594245344	-6726836554	-0.081524087	-5151878013	-2730900272	3068054346	1191977843	-0.215048363
MAGIC.435	Y	-0.03652183	-3424183074	1035944191	3580232195	100541295	-2787576128	1316253266	-1968989533	-2230165612	-3675468519	-0.312296815	-0.009659448	-0.350327903	-7881054597	0.04556695	3075989549	2193195866	-3870157721	7887201336	-0.04513097
MAGIC.436	Y	-0.209193257	-0.243839187	-5686098349	1914305066	-136295956	9716786888	3899796957	-1325568226	-1080875881	2543682997	-0.33043876	0.020116058	0.054877642	-1516132894	0.005406122	-0.435616789	9231148116	-1686598982	1032506452	-0.285769895
MAGIC.437	Y	-0.367978203	-1109862251	-1348873672	1955701942	-2765179504	6124994913	2405128052	-2538189753	140106519	-3327696075	0.700121043	0.030912886	0.0464518	-1079145709	0.046575755	7067041702	-1165145747	3615551295	0.288737127	0.075045497
MAGIC.44	Y	-0.219694759	4454698235	-2107542608	5495860019	-7960421155	-6108131107	8426859158	-6571110245	-6649216171	192923661	0.517602355	0.038609882	-0.213851042	1504178128	-0.079086602	-5818253822	-1782942876	0.815939769	4410176443	-0.084935289
MAGIC.440	Y	0.587518348	1063707513	6199932193	-3801427003	-1121212119	1222669792	-1205334215	1625738834	1119231843	4152997652	0.416888	0.014709501	1236012407	3755086829	-0.073229404	-2884478582	-4558551587	5440325631	-1800473892	0.389890326
MAGIC.441	Y	0.274719418	-9712982777	-3480601513	5968734895	5357416393	-4184432681	-4083185384	2336711337	-2060868226	0.476219967	-0.241600394	0.003350476	0.051700416	-1240922615	-0.01650471	-458026867	-1295732406	3674821389	-1227107406	-0.22838482
MAGIC.442	Y	-0.247849398	-5305760906	-8224544199	-1042138741	2997184712	-8892815357	-4764409722	-9153837758	6706939582	-1527074495	1105064198	-0.01109502	-0.160628813	-9288017396	0.1227227	-7883576815	3845601472	-0.941825104	-2769108515	0.137407571
MAGIC.443	Y	-0.477387072	-3960640893	-1211298023	3242808999	645463701	-4913817363	3359003702	1908277162	5545106384	1377996397	1015456461	0.00640861	-0.592382639	-1843882379	0.109731197	-4204042891	4163324656	0.567183694	-2921154895	-0.144666519
MAGIC.446	Y	0.105013029	-1334823837	-1840788563	-116953769	5470268309	-1844273792	1322968317	6493626276	-2198099396	0.382854455	-0.508927243	0.010292609	-0.223726205	-9278242781	0.014683012	-1458121629	443757892	160055147	7967846835	-0.160922815
MAGIC.447	Y	0.015664606	-1087953757	8967292686	-2122095113	-6185113606	-1925710956	6975273975	-2054630586	-8391209023	-3415291949	-0.241855097	-0.003310519	0.94869121	1204345034	-0.011139144	-205554343	1137845134	-312442118	-0.96939499	-0.130867189
MAGIC.448	Y	0.29485128	-8662933993	3208431209	3111711876	-3608937001	221522376	3847265906	-1891829184	435690635	3578416014	-0.460438628	-0.004303795	0.829297447	-4985668842	-0.025231827	-2865043333	2601693341	-1007077685	-0.890553425	0.041938964
MAGIC.449	Y	-0.152103148	7081702421	4201238324	3441452999	7673362083	-1081349239	4325390874	-1298549333	-1767090946	-2457270878	-0.522592577	-0.011491268	-0.213423926	-1348609856	-0.050454209	-9930092096	-7307526702	-0.871216988	7379769905	-0.252785473
MAGIC.45	Y	0.40633714	1394921936	4235568426	-6100482976	-2941849085	4433886308	-3306244934	6287322552	-5502913615	3537177885	-0.290841141	0.017733468	0.332653155	0.311986628	0.037270158	-2955959742	-383177361	0.958066716	4193856186	0.416663011
MAGIC.450	Y	-0.08582891	8100135601	2517429965	-4855042135	-3979714668	5946723021	-2989516347	-2213491723	3132706685	-1907887935	-0.203869098	-0.006118606	2012949741	2292781915	-0.03385832	1674344296	-2166895029	-3185737244	-4407948282	0.567085097
MAGIC.451	Y	-0.425469359	-222324364	1013742702	-9850114907	-1499456826	1237884155	5853900764	-1359025429	-450485497	-0.771361892	1300582797	0.023025682	0.819705155	9452903838	-0.051076966	3093980697	7136070234	-1177794556	0.155483009	0.053267209
MAGIC.453	Y	0.134780877	-9431531782	-1710424299	-2175656002	4335320402	-2743032815	1030729163	-1615170483	6352742466	-4813755544	-0.002841984	-0.012805042	1380825744	157112809	-0.030303157	5091078977	8854616125	-1075656096	-4441528368	0.092679249
MAGIC.454	Y	0.497519553	-5247135268	-149423767	-3772721379	5578120939	-7205793897	3657036041	576381665	7174442401	-2036788724	0.302834998	-0.017006523	-0.061939998	-4197652875	-0.084355851	-1151540608	436042732	0.759092621	0.557603321	0.014663389
MAGIC.456	Y	-0.028182621	4511116863	1327459602	-1805584597	-2307332697	8732449223	-4662829142	2065035839	0.116614317	2683286446	-0.661662551	0.008756927	0.252616623	2111526325	-0.049233796	-6291590157	-3823492159	1050908021	-1454691866	0.123474846
MAGIC.457	Y	1130243793	-0.224050043	-9933297623	6860608471	-1388779128	-1031768434	-3395833056	3688278483	5286153646	-0.611080753	0.269019397	-0.012984556	0.32628287	-4217452183	-0.07892358	-7595847948	2028253975	4388845262	-0.874582494	0.02718104
MAGIC.458	Y	-0.873011619	-4266951556	-4098384643	-3398791741	1305032295	103073321	3840458744	-2954619482	-8143159702	-2868193676	0.281364971	-0.009776659	-0.661978352	2164423157	0.022564314	3223823172	-2099246879	-5331684971	0.796435305	-0.165519013
MAGIC.460	Y	-0.317885565	-8186762702	2170444824	-1091860775	6131246648	5802722255	4087988016	-113577234	-1019671188	-2082241767	1379869378	-0.011711779	-0.307332763	-987527836	-0.035285219	3495328734	2220211358	-0.945019989	-1135281754	-0.06241985
MAGIC.461	Y	0.059286376	-0.946341171	-2897238382	2585290538	5485153971	3487400278	2160142565	1869550782	2230383349	-1438667667	0.29768815	-0.015120632	-0.272590093	-4839291904	0.04185392	4203178194	0.888087949	-1702269778	1183398995	-0.079174534
MAGIC.462	Y	0.015189678	-3959939377	-7676542503	1849256276	2444289768	1039738273	-1353491867	1684623514	-9549426919	2737135778	-0.36789997	-6.35E-05	-0.623369882	-1787359711	0.077722632	-3881660087	2774187256	3054678766	-0.88607716	-0.286877791
MAGIC.464	Y	-0.126022495	3331203975	2185831139	-3476034334	8523528275	5423321056	-149663722	-18504071	-6722068828	-0.074914343	-0.391680444	0.009467146	0.483401072	45790164	0.126282641	-0.340023332	-9324616775	-2624635566	-1227079697	0.022542333
MAGIC.465	Y	0.692921143	30948549	7926237948	-1790833265	-636962112	-7762374339	-1504817906	-1834013189	-3904284539	4616860981	-0.450539089	-0.003283501	-0.669989034	-100956519	0.013517631	-1146855817	-1023672509	-5579962593	-2480188479	-0.124696596
MAGIC.466	Y	0.752783901	-3843594611	-315231185	7301274452	-3322453559	-8044607059	-1743899185	9493493165	2697559915	-0.429561009	-0.688224499	-0.015327835	-0.660818832	-1484218974	-0.01430705	-0.28251402	9448665294	-1736575882	1610854576	-0.279229087
MAGIC.467	Y	-0.258768426	1294459327	-2838521786	11738194	-5456517708	-5564337446	-6332528121	1783946389	9246443128	0.630925255	-0.815404775	-0.021298487	-0.096005465	-130652086	-0.072640058	-3160233089	-5329582055	-1058107878	2408689049	-0.215819022
MAGIC.468	Y	0.179750473	-7182239568	-2589272026	2764033332	-7177589264	1978402244	-3400627319	1330214421	928780881	0.587466623	0.024103558	0.008861453	-0.369905414	-6655270113	-0.048825584	-1228053354	-0.494373098	517184585	-1666263414	-0.049052832
MAGIC.469	Y	-0.137584839	4629588289	7323106781	-1868551959	5426746045	-2573156409	177843453	-1901033441	-1140026554	-0.245322237	-0.531377895	-0.008756882	0.195716834	202772986	-0.048312737	3491435035	4847279047	-3237651892	1091503617	-0.044883314
MAGIC.473	Y	-0.047572219	-1251868512	-138323799	7230669957	1378836564	3980373792	6231520107	122433896	9882842649	-4364998159	0.200753074	0.01064463	-0.855498341	0.776831583	-0.073887004	5914172826	1052465194	5128266316	-0.051813589	0.081782526
MAGIC.474	Y	0.073457357	-0.563473499	3595213216	-8598984448	-4364242473	3554141772	-5389433121	3706732386	2919054083	9391349476	-0.215262038	0.03375282	0.113671613	-374930842	-0.104057133	-5920333336	-2356239464	2945182476	8887302371	0.040004588
MAGIC.475	Y	-0.107126645	6455600805	9155669795	-3895800071	-7349030837	-2831914068	-4113033401	1007643044	-125640504	9703796781	0.045963398	0.028543957	-0.414612362	1745591615	-0.035517596	-3191039823	-6893624075	-2482545667	-1208155133	-0.210248274
MAGIC.476	Y	0.14345758	1143964827	-4252527344	-5764932352	-6732653648	5803005508	-1519610041	-7530825075	-4497728087	-1437712572	0.341626882	0.006248001	0.676051301	-4585607389	0.023963528	7255054417	3722896517	-2764423984	-4682189024	-0.056042597
MAGIC.477	Y	-0.200401685	1033913313	-3012919044	-1379376706	-2025960278	-6247245178	-1963234433	527632678	-1857688937	0.970437647	-0.610401115	0.009758235	0.159563944	2549933002	-0.152538612	561070462	0.830487759	0.297952519	-4566001252	-0.091069595
MAGIC.478	Y	0.079019007	0.481524334	1155311035	-9002623298	2270240023	-5802166103	6905902511	2236726617	-5035658253	1036550771	-0.160719304	0.056964717	-0.53073828	-1039869384	0.03671966	-1141571982	-0.690753196	4967296459	-0.003715334	0.095612424
MAGIC.479	Y	0.877336516	-4215202722	8012688322	3399244932	-5321353149	-7297813298	-4090231962	3075615164	-6273572915	12037206	1300487164	0.020887741	1594637724	-1808631103	-0.092271335	-1662886663	-3766803332	8351299208	-1809873279	-0.08140315
MAGIC.48	Y	0.290885228	-1007056395	2222274227	5968528578	7257974068	-5171252037	-2871930764	1090989789	0.500029122	-1149744606	-0.388579157	-0.012558351	-0.370499622	-7508509974	0.011408823	-4157400416	-4754147068	-2476236429	1127264888	-0.182954214
MAGIC.480	Y	-0.151868687	8722688223	-2593136299	-7647528052	-288403851	-7320907164	-4598906558	-2835157184	180251463	-4997645395	-0.113381381	-0.020347953	19652196	2687299345	0.153491139	7745812773	-1631018247	0.101572024	-470747513	0.780917209
MAGIC.481	Y	0.220894213	-5330286805	1766940088	-1986367923	-1622647159	1030036124	-181568276	1442567755	-3901865566	-0.674093542	-0.752043262	-0.01165068	0.428361071	4117606211	0.038369935	7858228836	-2255374256	6097209157	-1926579383	0.351291116
MAGIC.482	Y	0.621120213	212131952	3324925063	1679951181	-4017651796	-7040753827	-1171169338	7013032996	1003386684	-0.477868474	-0.489775637	-0.000611641	0.36420493	1304640166	-0.042786125	1131763436	-6302744377	0.587229853	8210196117	-0.10877115
MAGIC.483	Y	-0.87293484	-2891725008	7287132601	-1267485972	1068512768	4624320427	1057978941	-2864702394	-958204747	-1168541984	0.018879433	0.012454168	0.309892038	-1689929683	-0.062820632	5538282852	-1931848558	-397032589	-4565954242	-0.177189615
MAGIC.484	Y	1044332671	3120476228	7512044682	1168673257	-9735810817	-1285949018	-9711871731	4385949031	-8556687625	3275613777	-0.442986429	0.003211219	0.113497573	-595355856	0.106549292	137741323	-3412987626	-1072317795	-2768312695	-0.060063613
MAGIC.485	Y	-0.430071053	-1493688317	-4075841864	4545372946	5247707064	-1136892062	-3106765048	2230544264	-5037149582	0.396143884	-0.152577041	0.011138618	-100605256	-4267456588	0.002858048	-7899236175	-2717708851	2248839292	-515363617	-0.062991696
MAGIC.487	Y	0.093303763	5090933101	1615607425	1862561954	-1203877879	-4784183779	-332876352	1983414423	3293996743	4159438472	0.065304033	0.011609682	-0.380974095	5567355556	-0.06232691	-1029372425	-37287197	2205498149	-46716157	0.072303099
MAGIC.49	Y	-0.121184193	2360509267	3053885181	-9901071069	-5788084883	-8248992443	1492388408	-2556996149	-8781276093	2586331426	-0.312815851	0.000623337	-0.253414543	8585405787	-0.058036858	5273081435	-6289773644	-3579468401	1130570548	-0.276409848
MAGIC.490	Y	-0.052462458	5677747986	-3610891264	-265400834	-5846801165	-2926155733	-1012898143	-1949854721	9822168326	0.101423907	0.197424525	-0.016298166	-0.376334627	4902151352	0.003744516	1812573675	1651746059	-1899464675	-2026139735	0.136601461
MAGIC.491	Y	0.170305147	1227054942	2809849757	-8142694304	1291764313	1329163043	4904065185	-1784366037	-1524608856	3718984664	0.85214767	0.015134505	1716707269	1292730492	-0.035707436	0.210939892	-5870473194	-3918340031	-1299533815	0.192157583
MAGIC.492	Y	0.460663635	-2719984335	224557686	2207967178	-1689595925	2316710686	-4818597064	1886643547	-6150253516	2242675862	-0.633064564	-0.002007336	0.250750289	-1598770297	-0.070090342	-9003310176	-3251023882	-0.830614745	-1806182563	-0.17696345
MAGIC.493	Y	0.047204439	-9611730984	-361054467	-4890494351	7800390374	3139085805	-417472529	-7259407276	2072121458	-2741966653	0.284682692	-0.010105913	1040657809	3324468098	0.118168005	5950866477	-2245595964	-3793967953	1300371748	0.231825638
MAGIC.494	Y	0.627433393	-6445923215	-3528505917	1250975044	-9461012351	4003739648	-4958644971	3579690011	8982997818	1295016087	0.072617092	-0.000183682	0.47166629	1502023858	0.049782104	17191023	-2505776817	7570991763	-2010852694	0.58557278
MAGIC.495	Y	0.504787909	1192041211	-1877193335	123586076	6196751924	-1464512885	-1783637972	2800343836	-1335925021	2413618239	-0.32536653	0.00148714	0.251148807	-6609446413	0.025961649	-1637095754	-3304916435	2140481267	-2198732099	-0.125231942
MAGIC.496	Y	-0.263269273	-362836746	-2788085508	6405804712	6321594503	2017916567	-6082364876	-4271597623	2603281961	-1253525282	-0.110763424	0.001526046	0.360648374	-8146543063	0.004307645	0.896025404	175378654	1774401919	-0.232120239	0.165211536
MAGIC.498	Y	-0.175207949	4096474324	7755352999	-2160071332	3912378718	3541894287	-6637223316	-3359096064	-2702572215	-4127858924	-0.123696508	0.011854533	0.775370924	-8120379279	-0.074915925	4641515867	2720335625	-6341553746	6407389411	-0.026862788
MAGIC.499	Y	-0.511720703	-6068660322	-1032911255	154625003	2206654741	3176359579	-3298718678	3170191443	-4385021887	-0.376517735	1347867944	-0.003927199	-0.093794351	-7365198781	-0.040577401	8260344522	-7111829	0.80066434	-2238896746	-0.078892023
MAGIC.50	Y	0.041048318	-1520842353	-1033432545	-156342661	-3664906111	650028908	2053761252	-1389099857	1330989036	-0.63937316	0.231905447	0.001848419	-0.315901788	160477993	0.190096316	1250790064	6391997149	0.372316619	-1476960633	0.238235677
MAGIC.501	Y	-0.094203096	-5084423485	7067060058	6426436532	-1821125908	-2161178033	-4393928435	1463922601	6227600959	0.303196578	0.150181672	0.02016745	-0.505097322	6048867461	0.052206268	3004840374	-7002165258	1016458569	-2641124738	-0.150350768
MAGIC.503	Y	0.166486135	-0.569895061	-3222656154	3362954735	-6799597024	-6264241756	-4763159269	2343416832	1430607935	2805102312	-0.257311669	0.001490905	-0.643061141	1264195242	-0.014239312	-2769862315	-3160901358	1130921258	-2714497428	0.053211562
MAGIC.504	Y	-0.122257334	-8517041595	2474418036	3295351444	-3901073749	7721489396	-3827633468	2636134407	-1431675608	2691851082	-0.174142317	0.006774843	-0.838070782	-1220294998	0.042626702	1113782974	-141302832	1145895541	-0.352392591	-0.09875354
MAGIC.506	Y	0.132240259	2112558725	6672458005	-2686647485	6523600495	-6825484263	2723133963	-4809981575	1829702736	-2966825458	0.005028842	-0.027820201	1545637132	2663595787	0.08261111	-0.925749601	2086162319	-8159960591	-4577863213	0.6997798
MAGIC.507	Y	0.47098855	-0.74769295	-2483256716	-4512109541	1227997584	-6275755657	-5045042526	-121404569	8364058002	-2187759537	0.313215787	-0.019304597	-0.250836671	2434705186	0.102743124	-2176399265	-3421145752	-0.411490048	1081905789	0.318810409
MAGIC.508	Y	-0.832256224	2738893804	1917718007	2843940696	2821752933	6259021654	-1283910866	-2365308382	4966738544	-2712580375	-0.368018369	-0.013842689	0.169158303	0.353757906	-0.030767513	4715569598	4577537618	-2382630146	-2242793348	0.015615897
MAGIC.509	Y	0.830506587	-7533604615	-5732039816	3697829506	-4105721317	-1281597381	-8503783235	278284931	1303154875	0.827208339	-0.321247207	-0.014448526	-0.028791612	-2307155605	-0.0018696	-1157648495	-2855378156	6309959152	0.658471556	0.025928606
MAGIC.51	Y	-0.40620497	2177442522	4125791599	-123213825	1082282474	-5193752343	2963831154	5016726025	-2637996622	-1013084098	-0.079451894	-0.004779723	-1023061803	-0.835929906	0.038811534	-3796736427	-0.623630311	-0.854774676	-4793314024	-0.245524584
MAGIC.510	Y	0.245159244	-9823623763	-1731665657	-4346742576	-3887678479	-8400930162	3233206181	5496741486	1587637699	-0.682461215	0.333371552	-0.009259464	-0.665925374	-6971868108	-0.025654405	0.125985111	169818686	0.306280323	3105173281	-0.102693828
MAGIC.511	Y	-0.092572995	-6196495388	-3210692967	-2868273249	8903969994	107994043	2174822748	-5097145962	-1605137306	-3471557417	-0.287919013	-0.003218546	0.952562795	-6573180692	-0.066794426	3419639447	3424764963	-1814392283	-1487042482	0.005312095
MAGIC.513	Y	1048778948	3381809918	-3754328102	-4321793042	-6404535525	1402476329	576607674	2306844442	9582262538	-199003295	-0.386916255	-0.00430898	0.161575885	5886063377	-0.024014949	2418958875	13173382	-1835079299	-1362640607	0.193884119
MAGIC.514	Y	-0.550914115	-2092009719	-1889808013	5123271827	4838686045	-6821592919	-3716836348	8742967983	-1535852008	-0.843441244	0.098349823	-0.003039208	-0.154684587	-1493023944	-0.092996476	-6206899376	-139632074	-0.358374864	-1608625411	-0.075655843
MAGIC.515	Y	-0.14656472	-3641722692	-1820938737	4874519414	-1053171875	8069300999	-1136238045	1695012011	-0.088352882	4871835087	0.408536224	0.049627309	-0.605376005	3941738271	0.028893972	-4931979816	3273441243	5310984089	-1289593314	-0.010804161
MAGIC.516	Y	0.642870533	-4730302449	1040458106	2146308847	3604967842	-6186795971	-115819869	1127927368	-1820800154	0.394996629	-0.81184664	0.026101366	0.243943533	-6868699616	0.043958878	-5351963394	759786587	-0.856620289	-5720158039	-0.25349178
MAGIC.517	Y	-0.37411932	-1016293447	-6542322152	1128040612	-1877113683	-3712829595	3323961299	-114467633	-8592858919	-3910021834	0.200000813	-0.017100971	-0.221735762	4439492701	-0.108010794	1617716124	4524070549	-0.881552231	-4641242288	0.02103682
MAGIC.518	Y	-0.671884036	1800709814	1723845868	-6378349423	-1583062409	1737918939	7131902018	-3734914755	-10289824	-5164523401	-0.755120382	-0.032152037	-0.902557977	-2375410786	-0.052477981	1656103687	4497172335	-5678940909	-1585851146	-0.050206822
MAGIC.52	Y	0.203741472	0.159319769	-2441277355	3864800857	-2621214912	-1865452958	-4991314703	2622907075	-2930311913	6250620146	-0.113008786	0.009878014	0.863307256	-9033548319	-0.025968585	-7237171435	-4330072014	226595727	-5182427626	-0.195268033
MAGIC.520	Y	-0.631361674	8825080335	-8934953248	-5659501008	311294202	1751059565	-2308559974	-1530909763	-6161740942	0.742568314	0.020392631	-0.005895364	-0.501919335	0.317954603	-0.040126396	119919764	-2505734085	-3684996665	-4203547536	-0.019314891
MAGIC.521	Y	0.693832043	-485476887	-965631725	-7121234024	1895445956	-1064640014	-9200662088	3904520647	2094075033	-0.758032757	-0.242341019	0.000418151	0.556142511	0.39896757	-0.021341221	-0.630605043	6415208402	4066114681	-0.170642598	0.341066195
MAGIC.523	Y	-0.256170185	-0.692964017	-1403510587	-3428697916	-7634273209	-2503262776	320209944	-1713992115	9138505192	-0.680576941	0.24269295	-0.004903814	0.082583973	-1974343474	0.003417443	-1553943669	1729988009	-1515264633	-460648803	0.034393257
MAGIC.524	Y	-0.303087715	-5231418259	-1264910673	4829835631	735695967	-3799187721	695270516	-1278188329	-1738551537	-2489217028	-0.344100136	-0.007717639	-0.74014519	-1123238567	0.171173902	-4875758859	5442857688	-1397147383	-0.193088261	-0.243170347
MAGIC.525	Y	-0.032917184	4128486486	1021551399	-3606738711	-3815470914	1903962469	4370160985	-6565801862	-9297186153	0.550437438	-0.210177168	-0.007752199	-0.683076145	10104931	0.048456128	2252302254	-1086554444	-0.600852908	-1923518084	0.312243411
MAGIC.53	Y	-0.604647785	-8904247782	-2188382849	9906827179	2147712521	1679032931	3121092602	-1094622229	-8780476874	-4560965442	-0.319478098	0.018178607	0.064360664	0.464928552	-0.077896922	986231998	2184604113	0.081953673	-1918076937	-0.062742806
MAGIC.54	Y	0.594055971	-4183324945	-320250315	3645946899	-1311142162	-2102055187	-5072935169	2819362718	-0.552472703	3268335126	-0.00824908	0.007278547	-0.561120094	-1258778362	-0.021662663	-374509213	-4238064779	0.341129448	7813088685	-0.284628201
MAGIC.55	Y	1026646687	-151693626	-2304464335	3401235868	-7404535757	-1784053802	-2214873914	7344741014	-126129061	2168559709	-0.423673573	0.009899974	1818776106	693338089	0.051260603	-5928429073	0.827392548	-2288948129	-0.326471675	-0.12958531
MAGIC.57	Y	-0.067183802	6473264848	6864554604	4763799154	9651488282	-850664977	-2786554407	1068535719	-333599095	1912292855	0.155734257	-0.006055362	-0.746614474	-1475526642	0.105887676	-5089390475	-3163338053	2489313268	4168727906	-0.150232601
MAGIC.59	Y	0.853691946	-2314217579	1707787022	-2089254909	-3670845764	-4561117499	-2357399576	7964749364	2221340065	1172803944	-0.264008906	-0.003543673	1045709193	-0.010919561	0.138155265	-0.970101441	-3751150326	1669938419	-0.693249135	0.251252133
MAGIC.6	Y	0.760537753	-1082347895	-2667960266	-4110800844	-5411554884	2180207492	-631997815	1377106106	-5463756039	-0.526096969	-0.593538979	0.000646822	2083308784	2080496279	-0.022019092	1200476883	-2482510486	1263728581	1173562319	0.093995885
MAGIC.60	Y	0.569724433	-3321948617	-3078498735	2047503822	3276414832	-9161934214	-2459941198	3070530252	-1993116019	2011373701	-0.627631313	0.00495047	-0.470026134	-3766813362	-0.057810667	-0.978415608	-1965424864	3401092447	7425236094	-0.29782429
MAGIC.62	Y	-0.250494401	-300004557	-1309162389	4239132012	9225332054	-2243029267	1290644124	-2448790525	3055606616	139805757	-0.050541745	-0.013232267	0.882116633	2288756655	0.009806371	-0.398719648	1171446288	-5243207312	1478607996	0.053026572
MAGIC.63	Y	-0.474656679	-1551366233	-3013971244	1472540753	-6081898799	1184267585	-1053150374	1424762984	-135455832	0.180845913	-0.566561734	0.016292658	0.053245433	-97638367	0.071506978	3747034297	-7392634193	7745708355	-0.14733147	-0.197014848
MAGIC.64	Y	-0.551996769	0.993086405	-39173167	8105449697	16884379	2751040603	-1833119599	-1030108686	1398735917	-4507407878	0.369359627	-0.001404919	-0.074230639	-2399510998	0.044677992	2276947106	-4126009359	-2471530442	-1432009254	-0.05125971
MAGIC.66	Y	-0.229868873	305313937	5313864463	-6307616181	-1500545239	-2206749095	-1744808097	748903982	-1832705591	-1282598946	-0.316115638	-0.018009295	0.539594122	-1811083839	-0.008040771	3811188712	0.962737784	0.561812902	-4222337996	-0.116353807
MAGIC.67	Y	-0.9056367	3663562428	-2791784238	-3150536448	1253653727	1176509637	5575575365	-2887108327	-1238261282	-0.689344491	0.32680863	-0.001228352	0.761281303	2429804969	-0.073812238	6927217659	1346525779	-5030981152	-3935570157	0.278188181
MAGIC.68	Y	0.077651385	7622184295	-3893776563	1610013996	-2496835796	1450187009	-3366406193	-7700946818	-1625384617	-2565597969	-0.339242808	-0.005274028	0.593138221	1133155748	-0.04010564	5214672487	-2540340442	-3591041884	-1447210458	0.041518425
MAGIC.7	Y	0.879192719	-3383796584	2572727643	-7417746516	-2253151036	-1277972998	-1857538317	-3197384702	2947712386	1073002342	0.410841017	0.014891414	0.49589824	3858331742	0.26144482	4765964711	9433887447	-6872299541	0.005376656	0.213646203
MAGIC.70	Y	0.041245149	-6795756382	4928165025	-2322808053	1724031494	6371936416	1112466766	9315177918	-4348209075	-0.05636377	-0.547743131	0.008029356	-0.282194238	0.931065737	-0.057263785	1213022098	1409950689	-0.277548944	-1291808449	-0.052641439
MAGIC.71	Y	0.428167086	-5000995627	-1470179849	3009613142	7972982995	-255814074	-4202656072	3055580943	14143694	1529577889	0.045113054	0.006682472	-0.357132902	-1030824447	0.098348728	-3501111006	1847926761	452108214	-0.901133031	-0.134577833
MAGIC.72	Y	-0.136048956	-1086892741	-2046550652	3850952717	5513646153	2378484492	2286970849	37524242	-2704599233	1238479978	-0.521330231	-0.001638853	-0.559474978	-2437042959	-0.011543713	-4792066413	-9588174816	6129747025	-200922091	-0.092830257
MAGIC.73	Y	0.474623552	-2913553525	-3511356858	-1481459667	-6083908319	-2218717976	-1118463399	1304451299	2530678626	1614444278	-0.430981822	0.002755154	0.362216868	5413127836	-0.090426188	-4352496582	-0.026190227	-0.888942104	-1124990534	-0.040790693
MAGIC.75	Y	0.691371872	1217965933	1652313707	-1245200475	4424612817	-1418091043	6458629181	-2663793481	-1180456369	0.233693664	0.006242195	-0.017142405	-0.127118123	1036674939	0.017745126	1213144001	2647417633	-4488808142	5314919347	-0.14057932
MAGIC.76	Y	0.308046688	-5932113588	-3898015142	-8447396991	-8019604023	3369850923	-3699319912	-1029947922	3160190521	4793190277	0.649248845	-0.008665268	1668527846	321700881	0.020842602	4086650209	-244390771	-0.230092264	1610452195	0.64205107
MAGIC.79	Y	-0.052405416	-2430235954	-8897356692	8581560593	-5000414799	-1084374739	3259504043	-118869046	-1262747806	-4794767216	-0.769182322	-0.019476075	-0.516115378	2576362017	0.292522982	-809350838	1240148779	-2364881452	-5153362901	-0.146255651
MAGIC.8	Y	-0.44585073	3102477851	472683849	-2099219905	258744816	5281520832	5200660771	-2840096517	9404942122	0.704606481	-0.087661801	-0.0196132	-0.117644521	6415545987	-0.067906368	3118077422	2223043673	-2535927751	1097685181	-0.040685712
MAGIC.80	Y	0.444111926	-6055919552	-2881659708	2170284125	9752852682	-3159404675	-2719661318	-2273490814	-9677205902	-0.512075834	-0.847059657	-0.003876038	0.053983436	-1259964596	-0.044771537	-4185634969	5591061447	-3957877562	-1263441833	-0.279439469
MAGIC.81	Y	0.11635988	-7146275894	2842934151	-1476237449	-6164849961	8758584207	-2818560403	1065657208	1432980823	0.432429195	0.108094378	0.004955212	-0.394533758	-7126674797	0.040760313	2799702843	-430081899	3153132962	-1871934125	-0.05785222
MAGIC.83	Y	-0.024202015	8492323313	7399420352	3021771003	1039365592	-3825314717	-4453733258	3333942022	-7763487059	3735540185	0.324553228	0.027632146	-0.565296962	-8412221279	-0.031183966	-1073059262	-1336478434	0.408100105	-1004108906	-0.221738045
MAGIC.85	Y	-0.301683505	-9389468041	7536429236	2385919925	703503785	-7195676424	-1447396602	2115999858	-1431177172	1197768246	0.506897001	-0.001307322	-0.789819804	-2088643847	0.106653562	-1223006734	-3813102824	0.922347202	-2751561804	-0.187578017
MAGIC.86	Y	0.025550357	-3243131023	-1307125786	-1691979939	4450303182	1618950258	-351858078	-1175375428	-1974878551	0.666052942	0.38808864	0.005213161	1823993533	-4066630076	0.03530208	1513520756	-2719092548	-0.964463058	8991757415	-0.082363825
MAGIC.88	Y	-0.645710464	7655254116	-107371385	-1348261646	-1227164356	5068541338	3489150844	-3854834108	-1835908209	-1494502894	-0.814621124	-0.00492958	0.573449817	-6049521559	0.028071378	-2593566886	4452329341	-8504522186	7955167043	-0.297251579
MAGIC.89	Y	0.823767405	-2649359136	-4078494128	-268790053	364255986	1116996905	3876754923	-1696486183	-4598286684	-2314970582	-0.244886506	-0.00965669	0.327429755	-4024613083	0.142359762	3467271361	3747360437	-3225602889	0.716432419	0.01752964
MAGIC.9	Y	-0.387525909	-1510771537	-8740175613	-3407845234	1330375313	7323091217	7244733983	-3150804997	-8592716096	-2404214392	-0.459245117	-0.003099845	-0.357327354	1373640921	-0.022051801	1855886615	4809295284	-2286559844	-0.872378242	0.155069701
MAGIC.90	Y	0.296173902	-7601435703	3664168475	5712453632	-7858353021	-4194432894	-2785384855	3243254284	-12822056	2673083153	-0.43268484	-0.00101928	-1308516041	-1014512871	-0.01956531	-7658199684	-7531739919	403012246	-0.351602968	-0.174066203
MAGIC.91	Y	0.232018302	-1818713698	-2937113492	8275737891	5306234217	-2085183141	-6280338736	8416207832	-1281256622	-2049891685	-0.125984863	0.003112413	-0.30156	-7229575256	0.058979859	-8762909437	2746750338	3104631019	-1085653256	-0.235939879
MAGIC.92	Y	0.218149728	-1793680363	6755481011	4747846395	-1007984123	-6858602025	922518338	-1337226155	-1326461798	1095632331	-0.261768586	0.013177246	0.754114581	-288688485	-0.051828785	0.793870418	320356245	-1859160047	-2373839804	-0.036871694
MAGIC.94	Y	-0.295915833	-3422934054	-2327037928	4851829618	-1027059438	-1007659052	863754415	-6526411351	-1255321997	1360623884	0.02158172	-0.011271521	-1586048787	-7197976384	-0.012521385	-1555977154	2769785872	-2696580758	0.626883228	-0.154085947
MAGIC.95	Y	-0.114703977	6660495185	-2026616015	9888149069	-1042851374	387186461	587170938	-3023686665	-2022547376	1209860733	-0.456261847	-0.011151545	-0.804108768	-1706634431	-0.079906622	1183406506	1923644036	-0.783151794	3427291419	-0.054555592
MAGIC.96	Y	0.179507878	-4277848361	2283781813	-2183802266	-1805716186	-8610907108	-7852940028	3103646319	-8726371032	-3329143751	0.653554149	-0.013760892	-0.673736823	0.560542468	-0.049979891	-0.098603168	8071334105	0.982069782	4462423224	0.099234443
MAGIC.97	Y	0.452731796	-1388574837	-1378251194	2708421113	113964155	635041841	9678843009	-6831433755	-10343668	-4211849843	-0.382182434	0.020164752	-0.080246758	-0.834873659	-0.001572273	9252701258	3668503354	0.407548374	-4016720435	0.099528071
MAGIC.98	Y	-0.21459253	-7325206971	-4318491935	-23560239	9218909645	1983301094	-1627736639	9185224722	4289704989	-3901918811	0.095905754	-0.00951648	0.615062307	3630571669	-0.014988589	1284756199	-2035987925	-0.118324903	0.584044155	0.119131539
MAGIC.99	Y	0.138730829	4778125921	5479751323	-4191994351	-316348661	1575974068	2362469475	-3077393275	1993246257	-1146786122	0.285436078	0.025641612	0.884727869	2016749541	-0.064685972	7243659511	2251350845	-4526734184	1018086216	0.749643827
MAGIC.1		1161157975	9727707666	7523845348	4143029176	-1502480355	1813759654	-4668841981	3083374892	3020125836	2895159335	-0.578207836	0.019602758	0.098432545	-0.338629228	-0.064257932	-3128112627	-2171241213	4613848056	-4439197684	0.090542288
MAGIC.100		0.337041495	-4229294315	6849189375	1278834885	488761673	6846797322	-5636220232	1233739997	-2047805251	362640514	0.031017603	0.010252879	-0.61255391	-8339094556	-0.01455154	1597178008	-2622249318	3154826684	-3305155564	-0.056777744
MAGIC.102		-0.545973697	-5827517387	-1812065879	-1036546425	1089867528	5542234884	1897977664	2000992325	-1369061576	-0.465482443	0.662788173	-0.005042805	0.22045568	3759544463	-0.044850173	-362493591	1080957631	-1041486597	-0.62554548	-0.013829831
MAGIC.110		-0.347382586	2789577031	-1752724099	-4530493657	8970706508	6282939654	-5238662802	-1451899654	-533804174	-1416497685	-0.179092972	0.002596432	-0.500086112	NA	0.009371633	0.163996403	1972786225	-1165655273	-1042345694	0.098446674
MAGIC.125		-0.058597659	-5262513081	-1318439987	2175934566	1061917322	3262935501	-5478835485	1356196819	1047740175	-0.507423032	-0.523660686	-0.010621188	-0.400147312	-3728269499	-0.020190829	2033238512	-1516401286	3841915155	1250068674	-0.102655644
MAGIC.126		-0.060947827	0.216282023	-3271142818	3537928193	875458273	7152043743	-5246771711	1350761778	-1500133107	-1613222894	-0.407865398	-0.011401287	-0.199772041	-1408455327	-0.000870889	-0.27198615	-2653690962	2443615368	-0.911286537	-0.188417694
MAGIC.130		0.217401753	-4496970633	-3737768276	1027372917	2187442285	-6935939526	117718198	-1772584797	106357683	-17292143	0.018255482	-0.002209355	-0.050813508	1505376834	0.063625821	-1202888477	1261741344	-4381501014	-4622954833	-0.06216631
MAGIC.132		0.34311062	0.443487615	6131320878	-2396870152	-8379673886	1228658067	-5731609845	-1417180066	1276737294	0.625175836	0.494881874	-0.005780702	0.700427462	1309877145	0.069942952	0.134985532	-418809208	1694979005	288362151	0.641777161
MAGIC.134		0.363334184	1251550551	1749846005	-3447518887	-1315870627	-2054039231	-177174077	1445637024	-4811165427	1050463018	-0.007417213	0.043687708	-0.091552972	-9048202884	NA	1007386408	-254520516	1881789924	-2015152305	-0.033578199
MAGIC.136		0.156751382	-4808680266	5468852104	3831983792	2555964897	-9451350333	-3860416378	9870645771	-5731195132	2831217946	0.29336093	-0.002056737	-0.437567855	-5064940935	0.088477066	-9658096282	6856621837	0.347858481	1018779688	-0.100313119
MAGIC.137		101615376	-2022582143	2337668155	-1183559315	-3148202647	2663561229	-4846145726	3521019727	-1697480268	-3366810267	-0.471421425	-0.008396309	-0.430462782	-1745993476	-0.013263717	9634633967	-2279392147	-0.114348061	-4825771022	-0.182410055
MAGIC.15		0.563839274	-1186992028	9186547906	-1346616718	1046266575	-4120530919	2130997303	-4185362402	-1164126955	3019638014	-0.664121423	-0.006527429	-0.022867797	-1384694678	0.051350115	-5668580375	3471636271	-4538493079	-4675315203	-0.243198138
MAGIC.154		-0.219203106	-1560444151	2732957676	3503628418	9200339878	3041093387	2854312537	7401711223	8345535525	0.483410844	0.519118376	-0.00099119	-0.05153276	-4642313089	0.018022152	2488957404	122041926	4166811713	-1236538802	0.137914535
MAGIC.155		-0.525663665	-112754755	-3902790901	-3585381003	-7031984687	-6530751188	-4020475834	163130386	9519693085	-2055015114	-0.080300123	-0.016040812	0.13906823	7214832112	-0.022040345	-7909118753	-4612690673	2932958612	-135881552	0.262183534
MAGIC.16		0.048444569	-4121436938	-1989088072	-1826367258	5591100811	5960158428	-1788978551	-1096599095	-2066745956	-2261962556	-0.321372829	-0.001819904	0.272336168	-2877025848	-0.028388153	494216598	-0.386469544	-2788941525	-177178877	-0.108633584
MAGIC.165		-0.441929722	0.237092148	-1221917508	-3774456046	2586333704	3900214077	-2457419532	-2436743708	-6019487716	-0.812926914	-0.177565597	-0.012733852	-0.422992666	1616007893	-0.019778588	1190332398	3657241745	-5175452527	-0.974349256	-0.064852569
MAGIC.169		-0.529632968	1114426725	-2305268088	8940461165	13333321	81975791	-8143847669	-3418560098	-1193052616	0.314313151	0.617559437	-0.006111879	-0.554082803	-9339130426	-0.068056028	5885575085	-5871864211	2652987166	-0.450651461	0.228699556
MAGIC.172		-0.119220137	3425827808	-1006166571	-4517338223	-1403125168	3955335987	-1243897802	-1068469931	4845076145	-0.370936969	-0.05001807	0.008548273	-0.073362552	-4970586011	0.055928553	-0.516238161	-5907308458	-1961407708	-2312363904	-0.11917776
MAGIC.173		-0.002516464	-1596019093	-264416072	1185810868	-4894030227	-1067124051	-3950495085	6354138359	-2005184772	0.025074975	-0.199430751	-0.004587135	0.176180969	-2883231001	0.02178102	-2580564526	-1351144289	0.207053716	2670109301	-0.052790427
MAGIC.184		-0.619429821	-7946121804	-8722704565	317192821	9189130223	1421539367	4430948318	2334935753	-1211186215	-222467859	-0.154280882	-0.002108017	-0.469309268	2754149025	0.104577171	-5882821881	2873697244	1720804808	-2289450142	-0.105148341
MAGIC.185		-0.598887654	-2759604623	-534413496	1939170755	1782906088	-1000752049	1705750982	-2052028982	-7447509458	-0.658979667	0.519383363	0.000655134	-107793535	0.589328484	-0.007134793	-572724466	1241693765	2153918815	-4341650422	0.048344194
MAGIC.187		-0.391403857	439207266	-2207227244	-5480948143	4264623005	-3566525047	232622387	-1120785709	-7426115471	0.45270287	-0.11613876	-0.007326968	-0.645396834	-3092855414	0.001269825	-3297055364	-2962395616	-5041198255	-4705288477	0.13551293
MAGIC.19		-0.288077952	-310853046	-3109298709	5798119365	794757863	1295712203	5533461217	2555193918	-2328082378	134983477	-0.23569951	0.002631993	-0.583748655	-2374089607	-0.069102402	-2813641398	2347659003	3078895951	0.948221822	-0.182211339
MAGIC.196		-0.929891399	2344622737	-1266914433	-2806403218	672336395	-1813617475	1628691927	-1598434804	-1012855455	0.526043478	0.16404539	-0.010086576	-0.518022519	-8168442817	-0.005567598	-1334494685	5585693032	-4430100589	2709548942	-0.062879292
MAGIC.2		0.063242124	-0.989514537	-3904946664	-3392446055	3195972746	8017233056	-1129057004	-7040102517	-1453573153	-0.292395532	-0.467652581	0.005154543	-0.700781762	-1375906142	0.122372679	-5200990571	7261630386	0.755952281	2052263914	-0.169270635
MAGIC.201		0.049205304	0.038384097	3672549282	3872619621	-690297218	-3916187726	1605991036	8796743167	-1248588715	1354377429	-0.244895391	-0.002574243	-0.601719009	-1328389446	-0.130727793	285606885	-3590115235	-2309570918	-2222873933	-0.195869521
MAGIC.202		0.056761258	-1587769685	3061713221	6678492884	4181350825	722641164	2056637529	5642092875	-2633021168	-1666055951	-0.220793157	-0.012552803	0.418852396	-1067395811	-0.009126304	-1618503147	2848643694	-0.291526318	-1952740974	-0.162356377
MAGIC.208		-0.074258224	2895549533	3588786015	-3319690434	-2171424209	-114101385	1683438511	-7066626157	-1402806858	-1800892914	-0.204673722	-0.008460719	-0.318524955	-1334631891	0.000124838	-1957311083	2451313909	-1935430314	2857549163	-0.236440176
MAGIC.210		0.468036967	-2720881765	-4215767346	6558877357	-209438298	-1215679461	-2230906076	5931421936	1697993498	-1627950408	-0.250859066	-0.017788987	-0.677427638	-1414466891	-0.081648565	-5818339663	3560287437	-1110160445	-0.856966617	-0.068931459
MAGIC.217		0.372162486	-6388640637	8471775746	-105643351	3632766991	4593858848	2912388804	1730536522	9164925899	-1092928031	0.148816084	-0.007704842	-0.467652987	2937175003	0.085096139	-0.422890718	-8253273848	1760028613	0.41867246	-0.042574592
MAGIC.22		0.372531087	-2055874561	9352217878	4183664923	-2965950204	4608175368	-1386912586	1101833632	-2030742267	-0.905888541	-0.424211495	0.007222233	0.805186905	-9479292418	-0.052151166	-3133641551	5457440787	4028785934	0.174072239	-0.207484166
MAGIC.228		0.165000451	-8121865096	-2745071848	-1569520952	2010865492	-5793040641	-2442374845	-8540760104	-0.359168554	-0.619459636	-0.562957554	-0.009194419	-1052071929	-7699590906	-0.085824558	0.886416064	0.177055803	-3351116952	1051217888	-0.194252377
MAGIC.235		-0.118483973	-1163716856	-2385586167	2282982272	-1205966405	3983393155	-5955065248	2906449772	0.565960563	2608194677	0.10957846	0.002229094	0.403908488	-9800469596	0.001762897	-0.905400823	-4132015017	8263085897	7699525191	-0.047885617
MAGIC.243		-0.047932823	6551809706	-2869401141	-5211567792	-5918139038	-1636799195	9551302418	-5028478301	2108488333	3615361818	0.390020109	0.000146522	0.590176589	1345110562	-0.112407967	-8694301026	7840554207	3954048927	-0.197329016	0.347132692
MAGIC.244		0.564817264	-115981903	-1512858296	-2830392942	7155595296	-104126615	-2277821211	-1319725396	-0.942998867	-1449375131	0.405974375	-0.014805689	-0.631590341	-8677495805	0.005583975	-1468262844	-2387495354	-2555854967	-121047555	-0.111748841
MAGIC.246		0.198453411	-1198677862	-235619867	-3822732092	4117458968	-683947819	-667030687	4011948547	-5447453594	-4062961705	-0.29983777	-0.019362252	-0.795690773	-124383901	0.06318539	-1052229847	2837348832	2006829769	-2253347937	-0.213553728
MAGIC.249		0.091764387	-4767284289	-5041768097	-1147147767	5601486221	-7626904023	-1913712969	181081542	0.157054163	-2238069763	-0.33547745	-0.018464619	-0.043362821	-4451048908	-0.038637251	0.687039536	-6409556533	1306506199	-1382438564	-0.06419869
MAGIC.253		0.561420535	-1628755677	-1933209159	-3821952245	-7852843945	-1559736524	-7655042834	2677401686	124313186	-0.083996604	-0.473430201	-0.012731721	-0.303994194	3357975622	0.086162139	-5090433426	-3848634414	1471284183	-2464933706	-0.048259952
MAGIC.257		-0.143563865	4185049145	-201290928	-1345979027	7251466673	-2152991525	3936027626	7101441225	1441406957	0.812868232	-0.421708992	0.002908617	0.634891076	452159293	0.010801921	-1033504488	-0.281195444	-0.482537783	-0.234581221	0.015432431
MAGIC.258		0.772846145	-7488301459	41590907	-8946413646	-6980451576	-2783317829	-6656948115	5123378934	3632707299	-0.600501389	0.162185573	0.002889844	0.170016625	-9970312754	0.193469678	-2430833084	-2946600755	5658787017	0.806815308	-0.045790974
MAGIC.259		0.340935619	-2425249351	9763472359	-1706871058	-9428687367	-8075947425	-4813345922	2232731314	-3576920252	2561892438	-0.003803309	-0.002096204	0.450409782	4634340206	-0.105337643	-559213433	-4691060076	1493678777	-0.610913791	0.080631437
MAGIC.260		-0.036492204	1233026073	-125268202	-5892690426	-7473994576	8734162249	-1537998789	-2157684952	-5330616486	383104106	-0.124940699	0.007808383	-0.784361822	-2462645775	-0.017176702	-0.08740669	-3441989857	-1529517995	-1635998211	-0.078675455
MAGIC.263		-0.049374783	-5319674365	-3649366674	-2671759787	9938617391	2930108475	-2873439017	-2216827699	2635967906	-1740300579	-0.116203213	-0.003384644	1043640775	145147584	0.016729291	3631434161	3877087987	-402046671	1898329714	-0.14540875
MAGIC.267		0.485086224	-3198421347	-1177157534	-3504024035	-8095555615	7247029528	-1228643988	-1022795404	-1328524023	1923414416	-0.430169928	-0.006190809	-0.349668506	-1726740649	0.086230591	8055762796	4293730338	-299459156	-457281022	-0.152440441
MAGIC.268		-0.318595257	-0.623219778	-1691833556	-5949721899	-2591978595	-1231893542	9693084488	1064493519	-1191692715	2879605468	0.214324035	0.007359834	-1213555177	-125705154	0.16919293	-1156607171	1591119657	3826104096	-2129457947	-0.150696038
MAGIC.269		-0.005172486	-1090725493	-2142709681	9295912123	7783487662	3192008113	9849600281	1142023376	8291122375	-0.34890608	-0.268002021	-0.012233158	0.620082537	6859374665	0.01706986	-3533394934	-1855403338	0.39628327	-118275813	0.154773769
MAGIC.27		-0.25394849	-4938297189	-1366171922	-2218774507	-3214044214	5565816856	-3664276801	1429801347	7506571559	1248940444	-0.09445834	0.001052226	1453235844	-2417987488	0.051331601	-5018426453	-1313510778	-0.051574908	0.158460706	0.058269701
MAGIC.270		0.318966397	-2067880194	8421790174	-2198772547	-952414066	6394245594	6540971339	3931929408	2613565762	0.309625734	-0.056391806	0.013325707	-0.382614032	4105904318	-0.055537892	1891275892	3911043856	0.479183634	-4726336713	0.171316523
MAGIC.272		-0.132270885	0.194372528	-289875881	-1209509076	-3137019906	9557047399	2949070454	1848601951	-7139512668	4553236952	0.634806753	0.006947147	-0.845753726	-1679558341	0.126102276	-1554949768	1209993988	4352307699	-0.49947194	-0.062020023
MAGIC.273		-0.221621672	-3294850714	8260361451	3959741124	4005307686	-5304955914	312884852	-1441718519	1016154913	-0.945499183	-0.165376042	-0.004443772	0.725253859	-404528251	-0.072431046	-5032751752	1053059031	-3548114375	-0.255990989	-0.108705972
MAGIC.274		0.110606454	-4211013274	2701602761	-1007429077	-4197251278	9078954604	8971546327	-3491606195	8955346324	-0.747763029	0.185857035	-0.005042678	0.204237459	1053146856	-0.032314936	-2644343835	3903737545	1054770431	-1358137277	0.273610361
MAGIC.275		0.685278856	-3797686326	-2791607796	-2874367202	-1507818606	-3285261086	-5790433824	1697875592	1021791175	-0.653175358	-0.335374081	-0.000390458	0.398153583	3084791177	-0.080586954	-5232971668	-2445726909	1150798348	-1883003126	0.011428999
MAGIC.277		-0.643429234	6444362881	1544533408	-2557780451	-7225485794	8836126522	4230045702	-3035669579	-1493367962	-2460835308	-0.070321438	-0.011060542	0.032249566	2631641829	-0.107177702	1172279439	1776856111	-1722963711	-1480888016	0.095710593
MAGIC.281		-0.408385843	0.144459669	-3849150464	1639014671	1106695336	9121054791	-4534188764	-1424889536	-2346417647	-0.930206682	-0.1858825	-0.002352426	-0.120553529	2932245855	-0.033270547	0.587015193	-0.651206427	-0.658801985	1377083203	-0.013151185
MAGIC.284		-0.475348902	4926080198	9221250989	-1270405796	-107612592	3574498915	6594375739	-1377389543	1122682499	-0.322147649	0.346431674	0.001071717	-0.500254928	1346879104	0.14904781	-0.919070506	3343336826	-6623711256	-3791206437	0.24272071
MAGIC.288		-0.256593832	-1962055012	1138967107	2470386297	2563663295	7893352668	-1601697253	1176803115	-1444719909	315824159	-0.281434772	0.015318842	0.427901471	1984464873	-0.051096248	-5589152004	5447164883	101276924	-0.510812134	-0.227760293
MAGIC.29		0.992591055	-1237507136	-6091632786	2051305489	-3621432541	-1091300355	-3738602805	2410290371	1378794804	0.524014141	0.379017084	0.001098554	0.058623584	-1687405248	-0.005029052	-5344786423	-2731883819	804064322	-0.013565438	0.461117147
MAGIC.294		-0.075565308	2423552582	-687333817	-2113017225	-1149291217	5338138094	1153291357	-1214994834	-3799057741	1498396216	-0.275279498	0.007213923	-0.483695313	-1059710171	0.048802043	-3325824282	-2575494008	0.756632001	0.301991078	-0.045119025
MAGIC.297		0.149881504	8474474316	-1890572915	4659574076	-497442643	-1466571932	-2674880294	1766918557	215464139	0.417017625	0.045918157	-0.014052168	0.104695965	1206550507	-0.027319657	-4854191459	-3685372462	4147386144	1063093184	0.17343786
MAGIC.3		0.453763622	-3017641687	2453831141	169831753	-1475529905	-8652810671	5124110863	2334147807	-86386614	1909432337	-0.246290606	-0.011723832	-0.085582234	-5164191313	-0.046017983	-8607582961	-8490636462	3645538741	-2405573588	-0.014798275
MAGIC.300		-0.149439947	-0.597629397	-1943991658	-3386449627	-6032235413	8006258543	-4806961908	-4447487962	4086201843	-1386411019	1205569485	0.039125075	139316308	245770862	0.085707296	131183787	-1007955981	-0.204476126	0.276084066	0.444711756
MAGIC.306		0.315235444	-3556898088	-1631692462	-2471066721	-4270902235	7579637406	-3700182461	-3030698828	8280797265	-103830274	-0.087601075	-0.006757895	-0.61268288	1021488315	0.010910144	1810433723	0.578331033	1039918272	-3500269308	0.244607296
MAGIC.307		-0.15794717	4728850378	-8773717578	-3250744875	7704848346	2681608358	-6227512863	-210238391	5765403656	0.841411801	0.500659433	0.003272042	-0.717475426	2699902287	0.024234199	6362575572	-2218259199	-0.160960927	0.02710957	-0.068624031
MAGIC.318		-0.266277902	-4630936566	-7372740446	4793353435	-2049154006	1361405975	-2406356863	1415154314	-9282599384	2431904364	0.107188241	-0.000620868	-0.312768772	-1504950259	-0.026061302	1512166131	-2686634474	2983620744	-0.065751767	-0.240451722
MAGIC.33		-0.508119703	-2796581748	-1748894216	174264931	-9328292822	3313887044	1165900907	7040083129	5501973495	1014296377	-0.057967317	-0.010220291	-0.83137879	761587836	-0.030862723	-5933246361	-3270946308	2087192819	-1104971692	0.160991634
MAGIC.331		-0.369302223	6734169889	9739833658	-1363103357	3213981084	-6078892581	3298537801	-6938973819	-5453663261	1968350699	-0.10534679	-0.00430551	0.362491544	-0.099998787	0.053086908	1485807226	2430780642	-1606345501	-0.624624633	-0.188660709
MAGIC.333		0.412399507	1820309076	-8754107628	-2677759534	6844298377	8588523778	7378534051	-7430963255	-6526756518	-0.517423993	-0.164240684	-0.011661372	1303227941	160851178	0.012172701	114907373	4763982243	-2404092649	-0.272112682	0.507481779
MAGIC.335		-0.410111143	-0.088864328	1409258976	-243057523	1530641853	7725859401	-207906949	-6527882479	1230598627	0.412496476	0.142799398	-0.00568643	-0.852904596	-886412899	0.272580352	0.282972582	-2152326243	0.62239284	-4990595782	0.020019681
MAGIC.341		-0.470332658	214694431	3914132848	-7990650403	1512484637	422055689	3453160926	-1345458472	-3301676712	4179363616	-0.189434645	0.002465534	0.232870746	-0.651872449	-0.058514351	3696981368	-1603343749	-832944763	-4325990062	-0.054318793
MAGIC.343		0.627992522	-9025130332	1870501638	4931045094	-8901123462	-1827056291	8778048074	3545458451	-4808707282	0.777504081	0.395109811	-0.001225458	-1184710284	-7302962906	0.165987252	-5073288702	-1649150253	171283993	-2833370099	0.0094441
MAGIC.35		0.283702043	-2534675747	-1861200181	4088124108	5820075333	1683671449	4903632615	-1930453937	-1488085434	-0.91396669	-0.418361495	-0.004618345	-0.011630888	-1216382727	-0.009151789	7535718613	1612154201	-5802167407	1965806045	-0.193501698
MAGIC.350		-0.07799427	-2629690136	1362859097	-4194575347	4273457171	4752260103	-6928777388	-3296039428	-9938520788	-2843135733	-0.321949104	-0.001503161	0.267776249	-1235366164	0.097170122	7253226365	-2005467099	-5703691975	2869417224	-0.197120377
MAGIC.356		-0.996518864	1562510102	-8966441418	-6397208515	6875274999	7273854597	402213021	-2223825164	-5218616042	1684423227	0.176883622	-0.01214436	-0.363197322	-1660114075	0.072711818	1447810425	600184097	-4850223023	0.18744345	-0.107721782
MAGIC.357		0.428878351	1816849167	1879343262	-5507562942	-4093284216	72222012	-1024378136	1469159945	-0.962092819	6653983064	-0.168077664	0.011178932	0.312029145	113968081	-0.046137214	1754912789	-1518466803	-0.612730128	-2722227279	-0.016962902
MAGIC.359		-0.441286589	7749194993	3358610303	-2106058139	-618193285	2111135278	-2058974736	-4141563733	-1896615263	0.023451033	0.544854758	0.004532586	-1076574125	-8409097051	-0.021217533	7064574653	3945758971	-0.825529423	-4189204483	-0.119472941
MAGIC.36		0.154883479	0.529199314	1322739229	-4796761701	-6906119926	1100994443	-2167801524	6977108972	9351666073	0.656020926	0.220801433	0.003656138	-0.311583537	2690150836	-0.000567232	2118388726	-1513482061	0.534604405	1686298618	0.367572556
MAGIC.361		-0.449080879	-0.948479431	-5425115452	-3026188921	-852879039	108870025	2267009146	-2533065189	1795536115	-3665274895	0.59728996	-0.016317424	-0.096339156	8382665879	-0.064508835	1029692685	2414662939	-0.835606283	-4693397789	0.139545455
MAGIC.376		-0.582245712	0.506193139	-1679283112	6873310267	-7325475328	5699116115	2104899483	2673828487	-8075906119	4368087201	-0.184187064	0.00320274	-0.71504878	-1507750395	-0.078947131	0.118805145	-3131615783	1106188622	-0.463187571	-0.17968949
MAGIC.383		-0.279904313	-0.162716806	-3029909513	-2918967034	5669506163	4358758834	2287421633	-6966364522	-0.176827019	-0.550528424	-0.126588015	-0.005717581	0.161938027	-0.374366866	0.001594054	0.596779564	-2149300391	-0.845733135	0.567291372	-0.009781838
MAGIC.394		0.136467135	1001971456	-1966889098	1834572327	4518625073	-2480526913	-3575181276	2270948377	-2366583556	-0.142037204	-0.105590308	-0.00252554	0.035242186	0.329027191	-0.029236362	163079233	-4962879304	0.875349757	0.678121212	-0.01587428
MAGIC.406		0.726677286	-1401057099	-2030887305	231259519	-8602492111	-6310201688	-9285733089	4681023137	213188263	-0.686208096	0.198221306	-0.023363349	-0.009956095	2475328696	0.047610417	1428958614	-1890855752	3011825618	4619642246	-0.241920715
MAGIC.410		-0.81036139	1493390648	-9524631759	-1973388869	-2809775447	7067742867	2635365661	-2509516125	4077206667	2085697901	0.068967327	0.002268381	-0.134230261	8764681253	-0.038545457	-3661953085	-4376183358	-3591401813	-2461496372	0.044202933
MAGIC.411		-0.044830125	1008580289	1598735261	-4014293108	-7713146044	-5707170835	-4159609155	-4035235152	-0.025148171	0.697183098	-0.392081866	-0.005492203	0.816459419	-4719914554	0.053477574	2589240298	-2813917585	-0.674707849	-0.384316815	0.227252599
MAGIC.412		-0.073733981	0.010704278	3514291369	3029238847	-1844554382	-136709792	5807031304	4162961854	-3002104431	0.557653842	0.039041113	0.000448543	-0.841499295	-7892387522	-0.01788227	-2506400755	4314476239	0.631769061	-1535392575	-0.100213975
MAGIC.415		0.014505135	-1550374573	-9354830635	-1847647198	-2651257596	-2380256214	-1611844893	-1409415001	5096206781	-0.946957794	-0.016406066	-0.003017102	-0.158898429	-3495379899	0.00214149	-2952988956	-7942224339	-364357258	-1099456559	0.028135235
MAGIC.417		0.795101368	-8506481041	-1055275338	1871514396	-1065715772	-5987316912	2466617705	-3399769456	257325827	-4888882169	0.312614423	-0.014308025	0.748161624	2980389917	-0.020519171	-2213962424	1386211319	5571154359	-0.772374926	0.331605385
MAGIC.422		-0.024011962	-2402928879	-324587916	-8202814389	-4705484212	3924169045	-221242407	-1840498633	580654701	-1550492765	0.181828491	0.004364405	0.056078536	-1220064589	-0.016229273	3174193209	-1008217523	-0.970440521	1013720718	-0.021367931
MAGIC.438		-0.087437708	-7691967749	-1457223838	2108588737	-2119665166	138141023	4723180644	-1256263523	-2426711032	-0.65164736	0.441894397	-0.002443151	-0.359632405	-2745688709	-0.015310021	1505831825	3602596949	1186085347	-1209408191	0.020951144
MAGIC.439		-0.386939519	-1126235243	-7210599466	4707579217	-4903886577	-2216308267	2110223515	-2854958	-1611630839	-1730130086	-0.177340492	-0.01082835	0.271345736	-1323419746	-0.079200347	-1888381795	2874870123	1461538587	-0.683078037	0.075296651
MAGIC.452		-0.894857348	7553498329	-2946100643	-2175417225	2645523392	6498662367	3131620276	-2682816427	-2362872904	-1656169242	0.002586808	-0.008227831	-0.336300462	1666019291	-0.020305143	1567184698	-8274371028	-4956546594	-2864455113	-0.080187344
MAGIC.455		-0.104438776	-3938210434	304325508	-8123396282	-2298349839	-3939539244	-3809877555	1140968412	-3595920143	0.085188361	-0.329886387	-0.002094859	-0.169546108	-704917875	-0.003988119	-0.370831135	-2040878915	3739442426	-4500103395	-0.157271564
MAGIC.46		-0.464346179	1071553921	-3331932737	3037099875	1742048441	-6062428212	4318507813	-1027511011	-1348121492	1760503212	0.299570349	0.001608265	0.012294389	-341038307	-0.044701831	-8714403517	9354534705	-3206581556	-0.818433744	-0.116919293
MAGIC.463		-0.272533556	1447638717	8418851755	-3344870631	8064971739	1844922661	1758434904	-7411763816	0.946261072	0.419770462	-0.166179724	0.000874226	0.326540873	-0.71443119	-0.01530193	3802997401	-2412098447	-1989590443	1636992319	-0.002927194
MAGIC.47		-0.159718452	-5921221442	7964039031	2480539764	-7704230241	-5430748422	-1523700999	1894871117	1382219592	2014274885	0.477430628	-0.005193117	-0.169963501	5425412257	0.066123124	-0.643855631	-3968954634	5114202091	-2155466393	0.323920629
MAGIC.470		-0.195843157	-0.01589601	1651470942	1862571201	2118796842	5351671725	3767852611	-2054185423	5301382816	1389869581	-0.055207794	0.001437049	-0.246715225	-1396787936	-0.065131909	3404467922	2827324441	-4896614716	-2588288662	-0.169851637
MAGIC.471		0.499858412	8028410617	-3295464954	-1294633712	2505099146	-575575636	214421255	-772114018	4588824266	-1271345164	0.729013464	-0.014035914	0.934850236	-5343047812	-0.064639838	-3848421339	1672792373	-9105374937	0.40131136	0.0139964
MAGIC.472		0.247944848	-257742808	-2761620956	2773425076	155995572	-2792489551	-5213234672	147759359	-4585588842	-0.952736662	-0.118880485	0.01136292	-0.177493226	-2182029875	-0.018356818	-6811580908	761830181	3776173622	1109102997	-0.044127579
MAGIC.486		0.229276969	425668891	-1233144258	-1771766409	-5384615433	-8649572028	-1656032833	-4568486796	10634218	-4074239362	0.012675413	-0.011839166	-0.028897089	3754828219	0.029374463	-0.470351702	-3262827881	-2423437941	-1617732633	-0.046879742
MAGIC.488		0.572812458	-6587311502	-2719322562	3581666228	-4452639101	-4822279394	-1427605912	3129726666	0.518836764	-0.685856042	-0.372974851	0.021859421	1864439595	-7535030571	-0.047689701	-1575519975	-1013159849	-2104707224	-0.816649238	-0.132196801
MAGIC.489		0.027333884	1233418063	8887315154	3587832455	-174399389	-9834292761	-7835096649	-1319493561	-2097449586	-2542776214	0.111281113	-0.018523456	0.406739816	160807777	-0.037805299	-0.643737276	0.491726196	-2526241848	6016307227	0.008716906
MAGIC.497		-0.32936963	1568194498	-3827757778	-9629655033	7724058954	2280378671	-1013748558	-2642556773	3689949343	3598579074	1147408091	0.037471665	-0.14455578	-1580483225	0.021315219	2320331672	-3811184368	-2022673025	-4733491635	0.002380067
MAGIC.5		-0.410037463	0.535632767	-1827884377	-2588807011	4544442675	1171348303	2525680046	-9483145025	1638486225	0.056698918	1373344118	0.005878172	0.057349059	0.801563877	-0.037042607	7883768172	-1040381402	-1423756227	-2566829443	-0.091031453
MAGIC.500		-0.101256471	-1478784079	-1565273199	-8794600021	6954525807	-1983689241	-8663349433	-1147911057	-1067114731	-0.416663943	-0.195736563	-0.004926251	0.082841302	-3471494288	0.024190051	0.559379469	-9428614758	-1801160803	-193943717	-0.03066816
MAGIC.502		-0.150548557	6285141401	5992086782	6444840646	5301316582	-2498819615	-311080556	1970128571	-1405841817	1669510601	-0.46294584	-0.003836032	-1123611295	-1815332148	-0.075645794	0.189533946	-7069718967	1313110066	0.183902127	-0.313080123
MAGIC.505		0.516669463	9969192857	-4039997965	3193856999	4880908792	-2426692684	-7871290918	3284428309	-639397032	3699717478	-0.256003946	0.005449103	-0.429716899	-3458187448	-0.021061331	1600447385	-2069825084	8277574116	1014057517	-0.142661839
MAGIC.519		0.689655941	-0.607694961	5467055793	1872272232	-9895836838	-5380291416	-5492247191	8770600724	1597318398	-0.91212235	-0.304038755	-0.005887121	-0.449969587	603403063	-0.015037064	-0.089311316	-1270413265	0.38404902	-0.507656822	-0.126107018
MAGIC.522		-0.273468003	-8609009244	4328775548	188333996	-1178909062	-9507441569	4753934957	1135094109	-7512217677	0.47158606	0.282343853	-0.011198492	-1421286902	-1338591232	-0.039102353	3000758633	1886698527	1878938905	-172690305	0.070683782
MAGIC.526		0.139337065	5218467901	2307028253	-2333275907	-1112121868	-9763307579	-784294981	2282290923	9680356587	3223113945	0.596605805	0.051407534	0.547946451	8200156452	0.081334507	-9678619334	-5388206605	-0.01468589	-5714538517	-0.053859454
MAGIC.56		-1020428741	1811893176	-2183317572	-3444667411	3048257083	-1869549936	125645715	-2610554951	-1432465428	0.082700826	0.425966197	-0.020278206	0.092045929	-1225706341	-0.071034639	-0.270078419	5687987981	-4702731409	1229229267	-0.089124567
MAGIC.58		0.042534448	5843854893	-9588743173	5128299824	4407003782	2833468112	1772244192	4137327273	1191709976	428912493	0.25418215	0.003372525	-0.645075049	-6899045689	-0.048406699	-998625954	3855202713	-0.090638445	-1213119866	-0.051766576
MAGIC.61		-0.632537844	-7486677321	-2348466657	3768331248	3463661735	638629697	1297740061	9978613077	-7242042027	-2574946934	1971453514	-0.001412836	-0.852519226	-152380918	-0.022904591	-3802628051	2480040612	312224043	-3321123343	0.022726733
MAGIC.65		-0.217709607	2752385668	-2577000244	-1027863982	-5125029184	1370473391	360257142	-1357677057	-7097712554	3515064305	0.899595742	0.027547064	-1243446332	-4052865609	0.07306765	1224159206	-2589580899	2692850459	-1013333374	0.465517337
MAGIC.69		-0.108793562	-4728852785	-1117669883	-12431614	-686984796	2833008383	-8660566099	2399410816	-4180966775	2538261184	-0.170762925	-0.000480737	-0.200697839	1670596802	-0.062750355	0.306200751	1513619543	2342181392	6114593875	0.008683662
MAGIC.74		-0.0868377	1305445254	3440508465	-1311672097	-5300572429	5256119927	3864723598	-2725225497	8597965629	0.747188016	0.083513834	-0.010870811	0.358378273	-7516755701	-0.075398698	638267052	1367242443	0.983473631	0.258294343	-0.042953595
MAGIC.77		-0.722488959	-0.842432302	-2299143218	-3185671343	2720333676	3306522216	6778553081	-1368308551	-955067413	-1330607301	0.088607933	0.009655903	-0.415230533	1018461064	-0.013976722	5371228993	4337322033	-297414455	-1498128557	0.013439285
MAGIC.78		-0.431390275	-9066256326	-1871864548	1569174769	1960997019	5239646731	5462650217	-9816201437	-1348149609	-0.361427513	-0.710028615	0.011705662	-0.503671847	-9900064496	0.013637334	-301899412	4408526732	-0.204870538	0.932373242	-0.215590441
MAGIC.82		-0.658374586	-9031082253	1258438208	2462697372	5212970023	-3473916503	1787631851	269913267	-8683782463	2669986457	0.064808066	0.006921208	0.091468573	0.755734967	0.026572274	-1470730517	-119430309	1867198626	-0.646991132	-0.215325436
MAGIC.84		-0.242648111	504452278	9064245179	3975504879	-1073756229	-6808279279	1336971402	-1322705591	-3546680699	2234167533	0.320577092	0.000121492	-0.060537406	1089176407	-0.006964151	-143801665	5763998765	-1011061785	1153705394	-0.284560166
MAGIC.87		0.861494048	-9741602143	-2121002698	3513570924	107862857	-1284723461	8469013624	4205338986	-481015127	-0.333049508	0.27692994	0.011689831	-0.776955442	-5144071444	-0.077807939	-9984906836	-5540291639	1021162452	-1926146443	-0.049678451
MAGIC.93		0.302911644	-5672438318	-1489154384	-3508206817	-6830879045	2485276952	815403263	-8658601654	-1312339521	-0.560097171	0.00292082	-0.005130135	-0.479019372	126194087	-0.03083445	-2551846204	1319813233	-1007253127	-1466308508	0.160834096

## Sheet: Table S2
Table S2. Haplotypes for AtMTP3 found in Arabidopsis thaliana genomes.
	61/7	62/8	77/23	80/26	108/54	114/60	118/64	125/71	154/100	176/122	189/135	240/186	243/189	249/195	258/204	269/215	270/216	279/225	285/231	286/232	328/274	363/309	381/327	403/349	404/350	410/356	432/378
Hap 1 (Col-0)	E	H	T	V	A	L	L	V	A	F	M	G	H	N	G	D	S	D	K	K	I	T	L	A	E	D	Q
Hap 2 (Kn-0)	.	.	.	.	.	.	.	.	.	.	.	.	.	.	.	.	.	E	.	.	K	.	.	.	.	.	.
Hap 3	D	.	.	.	.	.	.	.	.	.	.	.	.	.	.	.	.	E	.	.	.	.	.	.	.	.	.
Hap 4	D	.	.	.	.	.	.	.	.	.	.	.	.	.	H	.	.	E	.	.	.	.	.	.	.	.	.
Hap 5	.	Y	.	.	.	.	.	.	.	.	.	.	.	.	.	.	.	E	.	.	.	.	.	.	.	.	.
Hap 6	.	.	K	.	.	.	.	.	.	.	.	.	.	.	.	.	.	E	.	.	.	.	.	.	.	.	.
Hap 7	.	.	.	L	.	.	.	.	.	.	.	.	.	.	.	.	.	E	.	.	.	.	.	.	.	.	.
Hap 8	.	.	.	.	E	.	.	.	.	.	.	.	.	.	.	.	.	E	.	.	.	.	.	.	.	.	.
Hap 9	.	.	.	.	.	S	.	.	.	.	.	.	.	.	.	.	.	E	.	.	.	.	.	.	.	.	.
Hap 10	.	.	.	.	.	S	.	.	.	.	.	.	.	.	.	.	.	Z	.	.	.	.	.	.	.	.	.
Hap 11	.	.	.	.	.	.	F	.	.	.	.	.	.	.	.	.	.	E	N	.	.	.	.	.	.	.	.
Hap 12	.	.	.	.	.	.	.	F	.	.	.	.	.	.	.	V	.	E	.	.	.	.	.	.	.	.	.
Hap 13	.	.	.	.	.	.	.	.	V	.	.	.	.	.	.	.	.	E	.	.	.	.	.	.	.	.	.
Hap 14	.	.	.	.	.	.	.	.	.	S	.	.	.	.	.	.	.	E	.	.	.	.	.	.	.	.	.
Hap 15	.	.	.	.	.	.	.	.	.	.	I	.	.	D	.	.	Q	E	.	.	.	.	.	.	.	.	.
Hap 16	.	.	.	.	.	.	.	.	.	.	.	S	.	.	.	.	.	E	.	.	.	K	.	.	K	Y	.
Hap 17	.	.	.	.	.	.	.	.	.	.	.	.	Z	.	.	.	.	E	.	.	.	K	.	.	K	.	.
Hap 18	.	.	.	.	.	.	.	.	.	.	.	.	.	Y	.	.	.	E	.	.	.	.	.	.	.	.	.
Hap 19	.	.	.	.	.	.	.	.	.	.	.	.	.	D	.	.	Q	E	.	.	.	.	.	.	.	.	.
Hap 20	.	.	.	.	.	.	.	.	.	.	.	.	.	.	.	V	.	E	.	.	.	.	.	.	.	.	.
Hap 21	.	.	.	.	.	.	.	.	.	.	.	.	.	.	.	.	.	E	.	.	.	.	.	.	.	.	.
Hap 22	.	.	.	.	.	.	.	.	.	.	.	.	.	.	.	.	.	E	.	R	.	.	.	.	.	.	.
Hap 23	.	.	.	.	.	.	.	.	.	.	.	.	.	.	.	.	.	E	.	.	.	K	.	.	.	.	.
Hap 24	.	.	.	.	.	.	.	.	.	.	.	.	.	.	.	.	.	E	.	.	.	K	.	.	K	.	.
Hap 25	.	.	.	.	.	.	.	.	.	.	.	.	.	.	.	.	.	E	.	.	.	K	.	.	T	.	.
Hap 26	.	.	.	.	.	.	.	.	.	.	.	.	.	.	.	.	.	E	.	.	.	K	.	.	K	Y	.
Hap 27	.	.	.	.	.	.	.	.	.	.	.	.	.	.	.	.	.	E	.	.	.	.	F	.	.	.	.
Hap 28	.	.	.	.	.	.	.	.	.	.	.	.	.	.	.	.	.	E	.	.	.	.	.	S	.	.	.
Hap 29	.	.	.	.	.	.	.	.	.	.	.	.	.	.	.	.	.	E	.	.	.	.	.	.	.	.	H

## Sheet: Table S3
Table S3. Arabidopsis thaliana accessions grouped by AtMTP3 haplotype
Hap 1 (Col-0)	Hap 2 (Kn-0)	Hap 3	Hap 4	Hap 5	Hap 6	Hap 7	Hap 8	Hap 9	Hap 10	Hap 11	Hap 12	Hap 13	Hap 14	Hap 15	Hap 16	Hap 17	Hap 18	Hap 19	Hap 20	Hap 21	Hap 22	Hap 23	Hap 24	Hap 25	Hap 26	Hap 27	Hap 28	Hap 29
Col-0.MPI	Kn-0.WTC	Agu-1.MPI	IP-Vaz-0.9593.MON-MPI	ICE71.MPI	TDr-16.GMI	Abd_0.SALK	ICE226.MPI	Ale-Stenar-56-14.GMI	T850.GMI	Kastel-1.MPI	Fjae1-5.GMI	Bak-2.MPI	LL_0.SALK	Altai_5.SALK	Rd-0.8411.MON-MPI	App1-14.GMI	Broet1-6.GMI	Chi_0.SALK	Baa4-1.GMI	11C1.9503.MON-MPI	IP-Sne-0.9583.MON-MPI	Furni-1.9743.MON-MPI	Baa1-2.GMI	ICE97.MPI	IP-Cap-1.9529.MON-MPI	IP-Pal-0.9567.MON-MPI	Ba_1.SALK	IP-Mun-0.9561.MON-MPI
ARR-17.9927.MON-MPI		Bak-7.MPI				Alst_1.SALK	ICE228.MPI	DraIV.5893.MON-MPI						K-oze-3.9630.MON-MPI			Buckhorn_Pass.SALK	Kar_1.SALK	Baa5-1.GMI	ARGE-1-15.9911.MON-MPI			CON-7.9913.MON-MPI	MAR2-3.159.MON-MPI	IP-Cor-0.9536.MON-MPI		Ei_2.SALK
Aiell-1.9646.MON-MPI		Bik_1.SALK				CATS-6.9937.MON-MPI		Pu2_7.SALK									CHA-41.932.MON-MPI	Kro_0.SALK		Aa_0.SALK			Co.SALK	PYL-6.265.MON-MPI	IP-San-10.9579.MON-MPI		Hi-0.WTC
Algutsrum.GMI		IP-Tol-7.9588.MON-MPI				Cnt-1.5726.MON-MPI		Pu2_8.SALK									CSHL-5.6744.MON-MPI	UduI.6390.MON-MPI		Adam-1.9609.MON-MPI			Db_1.SALK	Si_0.SALK	RAD-21.9917.MON-MPI		St-0.GMI
Ang_0.SALK		Qar_8a.SALK				Cnt_1.SALK		Rev-2.GMI									Cerv_1.SALK	WAR.7477.MON-MPI		Aedal-1.GMI			Dog-4.MPI	UKSW06-360.4958.MON-MPI	Ullapool-8.9312.MON-MPI
Ann_1.SALK						Ema_1.SALK		Ste-0.7346.MON-MPI									Dem_4.SALK			Aedal-3.GMI			DraII_1.SALK
Anz_0.SALK						Fei-0.MPI		T930.GMI									Est.SALK			Ag_0.SALK			En_2.SALK
App1-12.GMI						GEN-8.9909.MON-MPI		T980.GMI									Gifu_2.SALK			Aitba-1.9606.MON-MPI			Filet-1.9651.MON-MPI
Baa_1.SALK						NFA_8.SALK		TEDEN-02.GMI									Gre_0.SALK			Ak_1.SALK			Got_22.SALK
Balan-1.9613.MON-MPI						PHW_34.SALK		TEDEN-03.GMI									Ha-P-13.9786.MON-MPI			Alc-0.JGI			Got_7.SALK
Bela-2.9733.MON-MPI						Pog_0.SALK		TOM-04.GMI									Ha_0.SALK			Ale-Stenar-44-4.GMI			Hag-2.GMI
Ber.SALK						UKNW06-003.5353.MON-MPI		TOM-06.GMI									Ham-1.GMI			Ale-Stenar-64-24.GMI			Hau_0.SALK
Bg_2.SALK						UKNW06-403.5577.MON-MPI		TOM-07.GMI									IP-Car-1.9530.MON-MPI			Alt-1.9774.MON-MPI			Hh_0.SALK
Bil-5.GMI						UKSE06-118.5023.MON-MPI											Lu3-30.9782.MON-MPI			Amel_1.SALK			Hovdala-2.GMI
Bil-7.GMI						UKSE06-470.5236.MON-MPI											Lu4-2.9792.MON-MPI			An_1.SALK			ICE1.MPI
Bivio-1.9649.MON-MPI						UKSW06-226.4826.MON-MPI											MIC-31.870.MON-MPI			Anholt_1.SALK			ICE102.MPI
Bl_1.SALK						UKSW06-285.4884.MON-MPI											MNF-Che-2.1925.MON-MPI			App1-16.GMI			ICE29.MPI
Bla-1.7015.MON-MPI						Vind_1.SALK											MNF-Jac-12.1954.MON-MPI			Appt_1.SALK			IP-All-0.9517.MON-MPI
Bla_1.SALK																	Mv_0.SALK			BEZ-9.9928.MON-MPI			IP-Alo-0.9506.MON-MPI
Boo2-1.8266.MON-MPI																	NC_6.SALK			BI-4.9813.MON-MPI			IP-Cdc-3.9531.MON-MPI
Bor_1.SALK																	Pfn-N2.2-6.9771.MON-MPI			BRE-14.9919.MON-MPI			IP-Hom-4.9546.MON-MPI
Borky1.428.MON-MPI																	Pna_10.SALK			BRI-2.9910.MON-MPI			IP-Jim-1.9551.MON-MPI
Bsch_0.SALK																	Pna_17.SALK			Bach-7.9778.MON-MPI			IP-Lab-7.9552.MON-MPI
Bu_0.SALK																	RMX3.22.8132.MON-MPI			Bach2-1.9796.MON-MPI			IP-Moc-11.9558.MON-MPI
C24.MPI																	RRs_10.SALK			Bai-10.9779.MON-MPI			IP-Pro-0.9571.MON-MPI
CIBC_5.SALK																	Ren_1.SALK			Basta-1.9619.MON-MPI			IP-Rev-0.9576.MON-MPI
Ca_0.SALK																	Ren_11.SALK			Basta-2.9620.MON-MPI			IP-Sac-0.9578.MON-MPI
Castelfed-1-197.9681.MON-MPI																	Rennes_1.SALK			Bay-0.JGI			IP-Scm-0.9580.MON-MPI
Cdm-0.MPI																	Rou_0.SALK			Bch_1.SALK			IP-Tdc-0.9587.MON-MPI
Cimin-1.9661.MON-MPI																	SLSP-35.2278.MON-MPI			Bd_0.SALK			IP-Trs-0.9590.MON-MPI
Co_1.SALK																	Spr1-6.GMI			Bela-1.9730.MON-MPI			IP-Ver-5.9596.MON-MPI
Corig-1.9650.MON-MPI																	Tu-WH.9816.MON-MPI			Benk_1.SALK			IP-Vin-0.9599.MON-MPI
Ct-1.WTC																	Tul_0.SALK			Berg-1.9775.MON-MPI			Kolar-1.9699.MON-MPI
Da1_12.SALK																	UKSW06-333.4931.MON-MPI			Bijisk-4.9622.MON-MPI			LEC-25.9930.MON-MPI
Dolna-1.9712.MON-MPI																	Ull-A-1.GMI			Blh-1.JGI			Lis-3.GMI
Dospa-1.9706.MON-MPI																	Yo_0.SALK			Boot_1.SALK			NFA_10.SALK
Dr_0.SALK																				Bor_4.SALK			Pra-6.MPI
DraII-6.5874.MON-MPI																				Br_0.SALK			Pro_0.SALK
DraIII_1.SALK																				Broesarp-34-145.GMI			Puk-2.GMI
DraIV.5907.MON-MPI																				Bs_1.SALK			Qui-0.MPI
Dra_0.SALK																				Bur-0.MPI			Smolj-1.9718.MON-MPI
ENC-2-1.9907.MON-MPI																				Bur-0.WTC			T1020.GMI
El_0.SALK																				CIBC_17.SALK			Vie-0.MPI
En_1.SALK																				CYR.88.MON-MPI			Zupan-1.9644.MON-MPI
En_D.SALK																				Cal_0.SALK
Erg2-6.9784.MON-MPI																				Can-0.WTC
Et_0.SALK																				Castelfed-4-211.9695.MON-MPI
Fell1-10.9814.MON-MPI																				Castelfed-4-214.9696.MON-MPI
Fell2-4.9780.MON-MPI																				Chaba-2.9624.MON-MPI
Fi_0.SALK																				Chat_1.SALK
Fjae1-1.GMI																				Com_1.SALK
Fjae2-4.GMI																				Cvi-0.SALK
Gie_0.SALK																				Cvi_0.SALK
Giffo-1.9653.MON-MPI																				DIR-9.9920.MON-MPI
Goced-1.9698.MON-MPI																				Del-10.MPI
Gr-5.7158.MON-MPI																				Di_G.SALK
Gradi-1.9645.MON-MPI																				Dja_1.SALK
Gro-3.GMI																				Do_0.SALK
Groen-12.GMI																				Doer-10.GMI
Gu_0.SALK																				Dolen-1.9697.MON-MPI
HSm.SALK																				Don-0.MPI
Ha-HBT2-10.9797.MON-MPI																				Doubravnik7.410.MON-MPI
Ha-P2-1.9798.MON-MPI																				Dra2-1.GMI
Ha-SP-2.9801.MON-MPI																				Dra3-1.GMI
Had-1.GMI																				DraIV.5950.MON-MPI
Had-2.GMI																				DraIV.5984.MON-MPI
Hov1-10.GMI																				DraIV.5993.MON-MPI
Hov1-7.GMI																				Draha2.424.MON-MPI
Hov4-1.GMI																				Duk.SALK
Hs_0.SALK																				Durh_1.SALK
ICE104.MPI																				ESP-1-11.9908.MON-MPI
ICE111.MPI																				Eden-1.GMI
ICE112.MPI																				Eden-2.GMI
ICE119.MPI																				Eden-7.GMI
ICE120.MPI																				Eden-9.GMI
ICE169.MPI																				Edi-0.WTC
ICE173.MPI																				Eds-1.GMI
ICE216.MPI																				Eds-9.GMI
ICE63.MPI																				Epidauros-1.9725.MON-MPI
ICE91.MPI																				Er_0.SALK
ICE98.MPI																				Es_0.SALK
IP-Adm-0.9514.MON-MPI																				Est-1.MPI
IP-Ala-0.9515.MON-MPI																				Etna_2.SALK
IP-Bea-0.9522.MON-MPI																				Ey15-2.MPI
IP-Ben-0.9523.MON-MPI																				Faeb-2.GMI
IP-Cdo-0.9532.MON-MPI																				Faeb-4.GMI
IP-Coa-0.9507.MON-MPI																				Fael-1.GMI
IP-Coc-1.9535.MON-MPI																				Faneronemi-3.9726.MON-MPI
IP-Cum-1.9537.MON-MPI																				Fell3-7.9776.MON-MPI
IP-Cur-4.9538.MON-MPI																				Fjae1-2.GMI
IP-Elb-0.9540.MON-MPI																				Fly2-1.GMI
IP-Fue-2.9541.MON-MPI																				Fly2-2.GMI
IP-Gua-1.9544.MON-MPI																				Fondi-1.9652.MON-MPI
IP-Hor-0.9547.MON-MPI																				Fr_2.SALK
IP-Ldd-0.9553.MON-MPI																				Fri_2.GMI
IP-Mon-5.9559.MON-MPI																				Ga_0.SALK
IP-Mot-0.9560.MON-MPI																				Ge_0.SALK
IP-Rds-0.9573.MON-MPI																				Geg-14.9125.MON-MPI
IP-Rel-0.9574.MON-MPI																				Gel_1.SALK
IP-Sdv-3.9581.MON-MPI																				Gn-1.9777.MON-MPI
IP-Ses-0.9582.MON-MPI																				Gn2-3.9790.MON-MPI
IP-Vad-0.9591.MON-MPI																				Gol-2.9314.MON-MPI
IP-Vav-0.9511.MON-MPI																				Gr_1.SALK
IST-29.9914.MON-MPI																				Grivo-1.9714.MON-MPI
Is_0.SALK																				Groen-14.GMI
Istisu-1.MPI																				Groen-5.GMI
KYC-33.801.MON-MPI																				Gy_0.SALK
Kal-2.GMI																				HE-1.9769.MON-MPI
Kelsterbach_4.SALK																				HKT2.4.MPI
Kent.SALK																				HR_10.SALK
Kia-1.GMI																				HR_5.SALK
Knox_18.SALK																				Ha-HBT1-2.9785.MON-MPI
Kolar-2.9702.MON-MPI																				Ha-HBT3-11.9815.MON-MPI
Koln.SALK																				Ha-S-B.9800.MON-MPI
Koren-1.9719.MON-MPI																				Haes-1.9791.MON-MPI
Kro-0.MPI																				Hal-1.GMI
Kru-3.GMI																				Hart-2.9799.MON-MPI
Kulturen-1.GMI																				Hel-3.GMI
Kyoto.SALK																				Hey_1.SALK
Lag1-2.9100.MON-MPI																				Hn_0.SALK
Lag1-4.9102.MON-MPI																				Hod.SALK
Lag1-6.9104.MON-MPI																				Hof-1.9772.MON-MPI
Lag2.2.MPI																				Hola-1-1.GMI
Lan_0.SALK																				Hola-2-2.GMI
Le_0.SALK																				Hola_1_2.GMI
Lerik1-3.MPI																				Hov3-2.GMI
Li_2:1.SALK																				Hov3-5.GMI
Lip_0.SALK																				ICE106.MPI
MNF-Pot-75.1872.MON-MPI																				ICE107.MPI
Malii-1.9746.MON-MPI																				ICE127.MPI
Melni-2.9704.MON-MPI																				ICE130.MPI
Mer-6.MPI																				ICE134.MPI
Mir_0.SALK																				ICE138.MPI
NOZ-6.9932.MON-MPI																				ICE150.MPI
Nd-1.CeBiT																				ICE152.MPI
Nicas-1.9658.MON-MPI																				ICE153.MPI
No-0.WTC																				ICE163.MPI
Nw_0.SALK																				ICE181.MPI
Nyl-2.GMI																				ICE21.MPI
Ob_0.SALK																				ICE212.MPI
Obe1-15.9804.MON-MPI																				ICE213.MPI
Ove_0.SALK																				ICE33.MPI
PHW_2.SALK																				ICE36.MPI
PLO-1.9923.MON-MPI																				ICE49.MPI
PT2.21.8077.MON-MPI																				ICE50.MPI
Paw-26.2171.MON-MPI																				ICE60.MPI
Pu2_23.SALK																				ICE61.MPI
QUI-8.9934.MON-MPI																				ICE7.MPI
Rsch-4.WTC																				ICE70.MPI
Ru-N2.9793.MON-MPI																				ICE72.MPI
SAUL-24.9918.MON-MPI																				ICE73.MPI
Sanna-2.GMI																				ICE75.MPI
Sap_0.SALK																				ICE79.MPI
Schip-1.9721.MON-MPI																				ICE92.MPI
Se_0.SALK																				ICE93.MPI
Sf-2.WTC																				IP-Alm-0.9518.MON-MPI
Sf_1.SALK																				IP-Ang-0.9519.MON-MPI
Spr1-2.GMI																				IP-Ara-4.9520.MON-MPI
Spro-1.GMI																				IP-Bar-1.9521.MON-MPI
Spro-2.GMI																				IP-Ber-0.9524.MON-MPI
Spro-3.GMI																				IP-Bis-0.9525.MON-MPI
Sq_1.SALK																				IP-Cab-3.9526.MON-MPI
Sr:5.GMI																				IP-Cad-0.9527.MON-MPI
Stara-1.9713.MON-MPI																				IP-Cal-0.9528.MON-MPI
Ste-3.GMI																				IP-Cem-0.9533.MON-MPI
T1000.GMI																				IP-Cmo-3.9534.MON-MPI
T1080.GMI																				IP-Deh-1.9539.MON-MPI
T1090.GMI																				IP-Fun-0.9542.MON-MPI
T1130.GMI																				IP-Gra-0.9543.MON-MPI
T460.GMI																				IP-Her-12.9545.MON-MPI
T470.GMI																				IP-Hum-2.9549.MON-MPI
T480.GMI																				IP-Iso-4.9550.MON-MPI
T530.GMI																				IP-Lso-0.9554.MON-MPI
T540.GMI																				IP-Mar-1.9555.MON-MPI
T550.GMI																				IP-Men-2.9556.MON-MPI
T570.GMI																				IP-Moa-0.9557.MON-MPI
T740.GMI																				IP-Mos-1.9508.MON-MPI
T880.GMI																				IP-Mur-0.9562.MON-MPI
T960.GMI																				IP-Nav-0.9563.MON-MPI
T990.GMI																				IP-Nog-17.9564.MON-MPI
TAA-04.GMI																				IP-Orb-10.9565.MON-MPI
TAA-14.GMI																				IP-Oso-0.9566.MON-MPI
TAA-18.GMI																				IP-Pan-0.9568.MON-MPI
TAAL-07.GMI																				IP-Pds-1.9569.MON-MPI
TDr-17.GMI																				IP-Pob-0.9570.MON-MPI
TOU-A1-88.350.MON-MPI																				IP-Pue-0.9572.MON-MPI
Ting_1.SALK																				IP-Rei-0.9510.MON-MPI
Tol_0.SALK																				IP-Ren-6.9575.MON-MPI
Tomegap-2.GMI																				IP-Ria-0.9577.MON-MPI
Ts_1.SALK																				IP-Stp-0.9584.MON-MPI
Ts_5.SALK																				IP-Svi-0.9585.MON-MPI
UKID114.5818.MON-MPI																				IP-Tam-0.9586.MON-MPI
UKID74.5779.MON-MPI																				IP-Tor-1.9589.MON-MPI
UKID96.5800.MON-MPI																				IP-Vae-2.9592.MON-MPI
UKSE06-252.5104.MON-MPI																				IP-Vdm-0.9594.MON-MPI
UKSE06-325.5151.MON-MPI																				IP-Vdt-0.9595.MON-MPI
UKSE06-362.5165.MON-MPI																				IP-Vid-1.9512.MON-MPI
UKSE06-432.5210.MON-MPI																				IP-Vig-1.9597.MON-MPI
UKSW06-179.4779.MON-MPI																				IP-Vim-0.9598.MON-MPI
UKSW06-207.4807.MON-MPI																				IP-Vis-0.9600.MON-MPI
UduI.6296.MON-MPI																				IP-Voz-0.9601.MON-MPI
Uod_7.SALK																				IP-Vpa-1.9602.MON-MPI
Vash-1.MPI																				ISS-20.9929.MON-MPI
Wu-0.WTC																				Iasi-1.9744.MON-MPI
Xan-1.MPI																				In_0.SALK
Yst-1.GMI																				Je_0.SALK
ZdrI.6424.MON-MPI																				Jea.JGI
ZdrI.6445.MON-MPI																				Jl_3.SALK
																				Jm_0.SALK
																				K-oze-1.9629.MON-MPI
																				KBG1-14.9788.MON-MPI
																				KBG2-13.9770.MON-MPI
																				Kaevlinge-1.GMI
																				Karag-1.9617.MON-MPI
																				Karag-2.9608.MON-MPI
																				Kas_1.SALK
																				Kas_2.SALK
																				Kb_0.SALK
																				Kil_0.SALK
																				Kin_0.SALK
																				Kl_5.SALK
																				Kni-1.GMI
																				Knjas-1.9749.MON-MPI
																				Ko_2.SALK
																				Koch-1.MPI
																				Kolyv-2.9625.MON-MPI
																				Kolyv-3.9626.MON-MPI
																				Kolyv-5.9627.MON-MPI
																				Kolyv-6.9628.MON-MPI
																				Kondara.SALK
																				Kor-3.GMI
																				Krot_0.SALK
																				Kus2-2.9781.MON-MPI
																				Kz_9.SALK
																				LDV-18.108.MON-MPI
																				LDV-46.139.MON-MPI
																				LI-OF-065.630.MON-MPI
																				LP3413.41.8472.MON-MPI
																				La_0.SALK
																				Lan-1.GMI
																				Lebja-2.9632.MON-MPI
																				Lebja-4.9633.MON-MPI
																				Leo-1.MPI
																				Ler-0.WTC
																				Ler-1.MPI
																				Ler-1.SALK
																				Leska-1.9716.MON-MPI
																				Lesno-1.9611.MON-MPI
																				Lesno-2.9612.MON-MPI
																				Lesno-4.9610.MON-MPI
																				Li-7.7231.MON-MPI
																				Liarum.GMI
																				Lilloe-1.GMI
																				Liri-1.9654.MON-MPI
																				Lis-2.GMI
																				Lisse.SALK
																				Litva.SALK
																				Lm_2.SALK
																				Lom1-1.GMI
																				Lp2_2.SALK
																				Lp2_6.SALK
																				Lu-1.GMI
																				Lund.GMI
																				MAR-4-16.9915.MON-MPI
																				MIL-2.9922.MON-MPI
																				MNF-Pin-39.2016.MON-MPI
																				MNF-Pot-21.1853.MON-MPI
																				MNF-Riv-21.1890.MON-MPI
																				MOL-1.9916.MON-MPI
																				MOU2-25.9931.MON-MPI
																				Marce-1.9655.MON-MPI
																				Masl-1.9634.MON-MPI
																				Mc_0.SALK
																				Mdn-1.1829.MON-MPI
																				Melic-1.9657.MON-MPI
																				Mh_0.SALK
																				Mitterberg-1-180.9665.MON-MPI
																				Mitterberg-1-182.9666.MON-MPI
																				Mitterberg-1-183.9667.MON-MPI
																				Mitterberg-2-184.9668.MON-MPI
																				Mitterberg-2-185.9669.MON-MPI
																				Mitterberg-3-187.9671.MON-MPI
																				Mnz_0.SALK
																				Ms_0.SALK
																				Mt-0.WTC
																				Muh-2.9803.MON-MPI
																				Mz_0.SALK
																				N13.SALK
																				Naes-2.GMI
																				Nc_1.SALK
																				Nemrut-1.MPI
																				Neo_6.SALK
																				Nie1-2.MPI
																				Nok_3.SALK
																				Nosov-1.9635.MON-MPI
																				Noveg-1.9636.MON-MPI
																				Noveg-2.9637.MON-MPI
																				Noveg-3.9638.MON-MPI
																				Np_0.SALK
																				Nyl-13.GMI
																				Nyl-7.GMI
																				Nz_1.SALK
																				Obh-13.9789.MON-MPI
																				Oede-2.GMI
																				Oemoe1-7.GMI
																				Oemoe2-1.GMI
																				Oer-1.GMI
																				Old_1.SALK
																				Olympia-2.9727.MON-MPI
																				Omn-1.GMI
																				Omn-5.GMI
																				Or_0.SALK
																				Orast-1.9741.MON-MPI
																				Oy-0.JGI
																				Oy-0.WTC
																				PLY-20.9924.MON-MPI
																				PNA3.40.7947.MON-MPI
																				Panik-1.9607.MON-MPI
																				Panke-1.9639.MON-MPI
																				Parti-1.9615.MON-MPI
																				Ped-0.MPI
																				Per_1.SALK
																				Petergof.7296.MON-MPI
																				Pfn-10.9805.MON-MPI
																				Pi_0.SALK
																				Pigna-1.9659.MON-MPI
																				Pla_0.SALK
																				Po-0.WTC
																				Pt_0.SALK
																				RRS_7.SALK
																				RUM-20.9925.MON-MPI
																				Ra_0.SALK
																				Ragl_1.SALK
																				Rak_2.SALK
																				Rakit-1.9640.MON-MPI
																				Rakit-3.9642.MON-MPI
																				Rd_0.SALK
																				Rev-1.GMI
																				Rhen_1.SALK
																				Ri-0.JGI
																				Rld_1.SALK
																				Rmx_A02.SALK
																				Rmx_A180.SALK
																				Roed-17-319.GMI
																				Rome_1.SALK
																				Ru-2.9806.MON-MPI
																				Ru4-16.9768.MON-MPI
																				Rubeznhoe_1.SALK
																				Rue3-1-31.MPI
																				SLSP-31.2276.MON-MPI
																				Sakata.JGI
																				San-2.GMI
																				Sarno-1.9660.MON-MPI
																				Schl-7.9807.MON-MPI
																				Seattle_0.SALK
																				Sei_0.SALK
																				Set-1.5772.MON-MPI
																				Sever-1.9643.MON-MPI
																				Sg_1.SALK
																				Sha.JGI
																				Sha.MPI
																				Sim-1.GMI
																				Slavi-2.9723.MON-MPI
																				Sorbo.SALK
																				Sp_0.SALK
																				Sparta-1.GMI
																				Sq_8.SALK
																				Sr:3.GMI
																				Star-8.MPI
																				Staro-1.9757.MON-MPI
																				Ste-2.GMI
																				Ste-4.GMI
																				Stiav-1.9728.MON-MPI
																				Stilo-1.9662.MON-MPI
																				Stu1-1.GMI
																				Stw_0.SALK
																				Su_0.SALK
																				Sus_1.SALK
																				T1070.GMI
																				T1110.GMI
																				T1160.GMI
																				T710.GMI
																				T720.GMI
																				T780.GMI
																				T790.GMI
																				T800.GMI
																				T840.GMI
																				T860.GMI
																				T900.GMI
																				TAAD-01.GMI
																				TAAD-03.GMI
																				TAAD-04.GMI
																				TAAD-05.GMI
																				TAAD-06.GMI
																				TAAL-03.GMI
																				TBO-01.GMI
																				TDr-1.GMI
																				TDr-13.GMI
																				TDr-2.GMI
																				TDr-7.GMI
																				TDr-8.GMI
																				TDr-9.GMI
																				TFAE-06.GMI
																				TFAE-07.GMI
																				TFAE-08.GMI
																				TOU-A1-89.351.MON-MPI
																				TRAE-01.GMI
																				TRE-1.9926.MON-MPI
																				TV-10.GMI
																				TV-22.GMI
																				TV-30.GMI
																				TV-38.GMI
																				TV-7.GMI
																				Ta_0.SALK
																				Tamm-2.GMI
																				Tamm_2.SALK
																				Tamm_27.SALK
																				Teano-1.9663.MON-MPI
																				Teiu-2.9736.MON-MPI
																				Tgr-01.GMI
																				Tha_1.SALK
																				Tny-04.GMI
																				Toc-1.9739.MON-MPI
																				Tottarp-2.GMI
																				Tscha_1.SALK
																				Tsu-0.WTC
																				Tsu-1.MPI
																				Tu-B1-2.9794.MON-MPI
																				Tu-B2-3.9808.MON-MPI
																				Tu-KB-6.9809.MON-MPI
																				Tu-KS-7.9810.MON-MPI
																				Tu-NK-12.9811.MON-MPI
																				Tu-PK-7.9783.MON-MPI
																				Tu_0.SALK
																				TueSB30-3.MPI
																				TueV13.MPI
																				TueWa1-2.MPI
																				Tuescha9.MPI
																				Tur-4.GMI
																				Ty-1.5784.MON-MPI
																				Ty_0.SALK
																				UKID107.5811.MON-MPI
																				UKID63.5768.MON-MPI
																				UKNW06-481.5644.MON-MPI
																				UKSE06-500.5253.MON-MPI
																				UKSE06-533.5276.MON-MPI
																				UKSW06-302.4900.MON-MPI
																				UduI.6396.MON-MPI
																				Uk_1.SALK
																				Ulies-1.9737.MON-MPI
																				Ull2-3.GMI
																				Ull2-5.GMI
																				Uod-2.8428.MON-MPI
																				Uod_1.SALK
																				Utrecht.SALK
																				VED-10.9933.MON-MPI
																				Vaar-1.GMI
																				Vaar2-1.GMI
																				Vaar2-6.GMI
																				Vaestervik.GMI
																				Van_0.SALK
																				Ven_1.SALK
																				Vimmerby.GMI
																				Vinsloev.GMI
																				WAV-8.9938.MON-MPI
																				Wa_1.SALK
																				WalhaesB4.MPI
																				Wc_1.SALK
																				Wei_0.SALK
																				Westkar_4.SALK
																				Wil-2.WTC
																				Wil_1.SALK
																				Wl_0.SALK
																				Ws-0.WTC
																				Ws_2.SALK
																				Wt_5.SALK
																				Yeg-1.MPI
																				Yeg-2.9128.MON-MPI
																				Yeg-4.9130.MON-MPI
																				Yeg-5.9131.MON-MPI
																				Yeg-7.9133.MON-MPI
																				Yeg-8.9134.MON-MPI
																				Zagub-1.9748.MON-MPI
																				Zal_1.SALK
																				Zdarec3.403.MON-MPI
																				ZdrI.6434.MON-MPI
																				Zdr_1.SALK
																				Zu-0.WTC
																				Zu-1.7418.MON-MPI
																				love-1.GMI
																				love-5.GMI

## Sheet: Table S4
Table S4. Data from ionomic profiling of leaves from different Arabidopsis thaliana accessions
Tray	Tube	Line	Zn66		ATG Number(s)	Reference Line(s)	Li7	B11	Na23	Mg25	Al27	P31	S48	S34	Cl35	K39	Ca44	Ca43	Cr52	Mn55	Fe57	Fe56	Co59	Ni60	Cu65	Ga71	As75	Se77	Se82	Rb85	Sr88	Mo95	Mo98	Cd111	Cd114	In113	Pb208
1818	2	Col-0	113.5		N/A	Not Applicable	31.1212	97.7265	1184.87	10469.1	NaN	8964.86	NaN	8459.81	NaN	40978.9	NaN	38292.7	NaN	45.6021	99.1494	NaN	0.474049	0.574052	7.16704	NaN	1.16326	NaN	2.11572	99.2812	84.0834	NaN	15.6255	NaN	0.990423	NaN	NaN
1818	11	Col-0	115.525		N/A	Not Applicable	34.0749	96.6035	916.015	9895.09	NaN	11727	NaN	10123.4	NaN	44277.4	NaN	35458.2	NaN	44.5747	96.471	NaN	0.526751	0.592705	6.80228	NaN	1.22406	NaN	1.53739	115.063	79.4038	NaN	11.5435	NaN	0.935294	NaN	NaN
1818	20	Col-0	120.674		N/A	Not Applicable	30.5318	95.4231	859.733	9861.72	NaN	11576.2	NaN	10590	NaN	42650	NaN	35922	NaN	50.8749	101.571	NaN	0.457848	0.451017	7.45727	NaN	1.29972	NaN	1.35907	106.11	78.2271	NaN	18.3348	NaN	0.812448	NaN	NaN
1818	29	Col-0	131.294		N/A	Not Applicable	23.9046	91.3769	858.466	9516.23	NaN	10143.1	NaN	9515.81	NaN	46051.2	NaN	36827.9	NaN	49.263	99.4757	NaN	0.575865	0.586943	8.26007	NaN	0.837708	NaN	0.537766	105.532	81.6712	NaN	19.5916	NaN	0.903673	NaN	NaN
1818	38	Col-0	131.09		N/A	Not Applicable	32.0157	84.8677	799.217	9591.02	NaN	12479.7	NaN	11796	NaN	48445.1	NaN	34313	NaN	43.6268	101.13	NaN	0.526198	0.51893	7.85482	NaN	1.11522	NaN	1.43074	116.921	74.6297	NaN	15.7231	NaN	0.756334	NaN	NaN
1818	47	Col-0	115.846		N/A	Not Applicable	36.3454	91.7738	889.923	10356.5	NaN	11237.9	NaN	10897.7	NaN	50917.8	NaN	37684.8	NaN	39.7448	111.917	NaN	0.450406	0.533266	7.82382	NaN	1.02919	NaN	1.2562	122.343	80.8126	NaN	14.4325	NaN	0.695604	NaN	NaN
1818	56	Col-0	128.824		N/A	Not Applicable	29.8901	80.4919	820.371	10488.9	NaN	11257.7	NaN	10868.8	NaN	49702.3	NaN	34307.7	NaN	42.6253	0	NaN	0	0	8.77714	NaN	1.06713	NaN	1.86585	131.147	75.1759	NaN	14.0731	NaN	0.853871	NaN	NaN
1818	65	Col-0	123.105		N/A	Not Applicable	26.6325	100.869	923.415	9465.54	NaN	9385.94	NaN	8577.14	NaN	44060	NaN	37124	NaN	51.5643	96.3234	NaN	0.575831	0.573793	7.68124	NaN	0.875327	NaN	1.04611	94.9987	80.5851	NaN	20.5915	NaN	0.980348	NaN	NaN
1818	74	Col-0	127.194		N/A	Not Applicable	33.6691	94.0411	829.316	9860.67	NaN	10299.7	NaN	10095.3	NaN	46371.7	NaN	37634.8	NaN	40.7024	102.412	NaN	0.507961	0.509463	7.0572	NaN	1.02194	NaN	1.09039	110.986	81.3738	NaN	17.9145	NaN	0.971198	NaN	NaN
1818	83	Col-0	130.551		N/A	Not Applicable	19.9828	86.6418	705.523	8408.3	NaN	12179.6	NaN	11847.4	NaN	56857.8	NaN	30763.5	NaN	53.5669	99.4491	NaN	0.620637	0.512653	9.68903	NaN	0.701586	NaN	0.261297	132.201	66.0044	NaN	17.4031	NaN	0.888427	NaN	NaN
1818	1	CS76347	85.5771		N/A	Not Applicable	21.8697	108.284	201.24	10087	NaN	11394.9	NaN	10392	NaN	56814.4	NaN	41157.9	NaN	40.3345	112.135	NaN	0.384263	0.542722	7.0203	NaN	1.55395	NaN	2.07453	122.37	90.9363	NaN	18.7179	NaN	0.422902	NaN	NaN
1818	10	CS76347	89.3131		N/A	Not Applicable	22.4279	101.657	88.4056	9329.2	NaN	13108	NaN	11861.3	NaN	53904.5	NaN	35063.4	NaN	52.1019	94.5303	NaN	0.422629	0.534338	5.36562	NaN	1.44426	NaN	1.83013	130.683	76.8873	NaN	5.40162	NaN	0.349425	NaN	NaN
1818	19	CS76347	111.516		N/A	Not Applicable	19.7755	81.5038	320.976	9727.23	NaN	13406.1	NaN	11493.1	NaN	61774.9	NaN	35164	NaN	47.3395	103.815	NaN	0.350579	0.500099	8.44266	NaN	1.20007	NaN	0.601202	158.699	77.7198	NaN	11.0495	NaN	0.34662	NaN	NaN
1818	28	CS76347	100.436		N/A	Not Applicable	18.7415	90.587	140.078	9049.73	NaN	14200.9	NaN	12637.2	NaN	59405.1	NaN	33159.6	NaN	50.4275	106.821	NaN	0.402146	0.480318	6.30289	NaN	1.18836	NaN	1.53531	147.537	73.325	NaN	6.01363	NaN	0.356547	NaN	NaN
1818	37	CS76347	122.284		N/A	Not Applicable	24.8664	82.763	238.99	9283.12	NaN	12276.4	NaN	11698.9	NaN	54433.3	NaN	34108.8	NaN	51.4222	103.928	NaN	0.407089	0.523718	7.61554	NaN	1.30466	NaN	1.97365	152.938	76.1275	NaN	9.25365	NaN	0.333897	NaN	NaN
1818	46	CS76347	99.0744		N/A	Not Applicable	19.7522	103.301	67.366	8992.47	NaN	14670.5	NaN	15945	NaN	64576	NaN	35641.4	NaN	52.2888	104.538	NaN	0.486691	0.624162	5.75464	NaN	1.35333	NaN	1.93284	153.41	77.0198	NaN	9.32697	NaN	0.526753	NaN	NaN
1818	55	CS76347	118.617		N/A	Not Applicable	24.7151	107.612	258.477	10684.9	NaN	14073.3	NaN	12746.9	NaN	81362.2	NaN	40741.4	NaN	46.5764	116.97	NaN	0.336895	0.642961	8.0046	NaN	1.0053	NaN	2.04647	191.291	87.7416	NaN	10.2359	NaN	0.517159	NaN	NaN
1818	64	CS76347	96.7783		N/A	Not Applicable	23.4469	114.749	111.785	9814.33	NaN	15081.3	NaN	15317.7	NaN	73207.8	NaN	37876	NaN	45.4378	110.884	NaN	0.389327	0.536804	6.51677	NaN	1.20305	NaN	1.85364	160.261	80.8955	NaN	9.09577	NaN	0.352933	NaN	NaN
1818	73	CS76347	115.707		N/A	Not Applicable	22.4884	100.484	210.559	10234.9	NaN	12270.8	NaN	11726.2	NaN	61880.3	NaN	39405.1	NaN	58.1529	103.469	NaN	0.391884	0.557904	8.03242	NaN	0.974825	NaN	1.15154	143.856	82.5374	NaN	11.0353	NaN	0.410287	NaN	NaN
1818	82	CS76347	110.006		N/A	Not Applicable	18.5897	129.546	92.0188	9237.09	NaN	15416.8	NaN	17074.3	NaN	71923.3	NaN	35569.3	NaN	46.3348	108.768	NaN	0.443685	0.486845	7.41309	NaN	1.44145	NaN	1.47702	164.192	74.827	NaN	9.48282	NaN	0.549926	NaN	NaN
1818	100	CS76347	95.4678		N/A	Not Applicable	23.8098	109.329	80.9975	8868.78	NaN	13760.1	NaN	14876.5	NaN	66211.3	NaN	35411.5	NaN	42.8149	103.751	NaN	0.430374	0.903	6.03366	NaN	1.36252	NaN	3.37866	146.297	76.9911	NaN	10.3709	NaN	0.431906	NaN	NaN
1818	3	CS76348	126.42		N/A	Not Applicable	22.3125	101.246	528.849	9123.7	NaN	14328.6	NaN	14154.6	NaN	73630.5	NaN	34038.5	NaN	49.5077	100.313	NaN	0.546843	0.517964	9.78142	NaN	0.841368	NaN	4.16382	165.123	73.5781	NaN	13.3572	NaN	0.548971	NaN	NaN
1818	12	CS76348	153.594		N/A	Not Applicable	23.1321	89.1144	795.277	9680.64	NaN	15363.3	NaN	12818.6	NaN	81406.9	NaN	34240	NaN	53.6882	98.9702	NaN	0.536196	0.459904	9.42544	NaN	1.08159	NaN	0.957182	206.894	77.8627	NaN	10.8167	NaN	0.550805	NaN	NaN
1818	21	CS76348	128.083		N/A	Not Applicable	23.0584	98.8872	594.435	9228.46	NaN	15747.3	NaN	17658.9	NaN	74048	NaN	34792.7	NaN	53.8614	103.79	NaN	0.504433	0.470341	9.13473	NaN	0.900804	NaN	3.10457	175.148	77.9216	NaN	12.5477	NaN	0.640569	NaN	NaN
1818	30	CS76348	137.667		N/A	Not Applicable	25.3972	101.116	654.43	9419.6	NaN	16635.5	NaN	12440.5	NaN	80508.9	NaN	34107.6	NaN	44.6888	99.2775	NaN	0.417413	0.768481	8.72137	NaN	1.08808	NaN	0.977515	202.652	75.9506	NaN	10.7403	NaN	0.560449	NaN	NaN
1818	39	CS76348	113.195		N/A	Not Applicable	20.72	96.35	582.597	8795.38	NaN	14257.1	NaN	14489.2	NaN	77224.6	NaN	33190.1	NaN	54.837	101.198	NaN	0.581248	0.513725	8.77133	NaN	0.963317	NaN	1.10082	181.506	71.8487	NaN	15.4806	NaN	0.323563	NaN	NaN
1818	48	CS76348	115.868		N/A	Not Applicable	21.3534	103.911	466.138	8915.7	NaN	14463.6	NaN	14994.3	NaN	71443.3	NaN	32454.2	NaN	56.2759	100.351	NaN	0.597236	0.569986	8.51132	NaN	0.951301	NaN	0.937994	164.133	69.6333	NaN	10.6351	NaN	0.616417	NaN	NaN
1818	57	CS76348	104.542		N/A	Not Applicable	24.5156	111.425	495.864	8864.63	NaN	11956	NaN	13913	NaN	69001.2	NaN	36496	NaN	40.372	102.466	NaN	0.52131	0.515594	7.36002	NaN	1.16596	NaN	3.14839	143.499	77.8589	NaN	16.4158	NaN	0.48872	NaN	NaN
1818	66	CS76348	129.829		N/A	Not Applicable	16.2702	108.336	379.18	8849.05	NaN	15516.3	NaN	14793.8	NaN	80586.1	NaN	29526.6	NaN	56.0907	104.849	NaN	0.519378	0.601586	11.3656	NaN	0.677025	NaN	0.90444	190.462	63.1518	NaN	11.8704	NaN	0.539634	NaN	NaN
1818	75	CS76348	107.515		N/A	Not Applicable	20.2631	114.46	424.005	9334.88	NaN	11410.9	NaN	13835.9	NaN	67168.1	NaN	35284.3	NaN	50.8939	102.548	NaN	0.443971	0.598759	8.84691	NaN	0.911688	NaN	1.26048	139.373	69.5796	NaN	10.8168	NaN	0.501556	NaN	NaN
1818	84	CS76348	105.923		N/A	Not Applicable	24.6197	100.522	690.605	9734.77	NaN	12687.7	NaN	15319.9	NaN	73489.8	NaN	36380.5	NaN	47.9363	112.958	NaN	0.562007	0.552377	7.39309	NaN	0.962892	NaN	1.50891	162.385	77.1825	NaN	11.6355	NaN	0.494949	NaN	NaN
1818	102	CS76348	127.496		N/A	Not Applicable	23.6913	116.486	502.851	9413.62	NaN	15859.3	NaN	14492.6	NaN	76791.8	NaN	33404.9	NaN	46.6151	103.412	NaN	0.463439	0.41592	9.27066	NaN	1.308	NaN	4.72738	171.178	70.9675	NaN	9.35374	NaN	0.458526	NaN	NaN
1818	4	CS76349	108.819		N/A	Not Applicable	22.4822	69.1816	773.591	8607.66	NaN	10878.6	NaN	10737.8	NaN	53100.3	NaN	28771.8	NaN	51.1738	83.3707	NaN	0.591284	0.554029	9.88063	NaN	1.22444	NaN	0.333718	143.135	65.9747	NaN	3.16373	NaN	1.1174	NaN	NaN
1818	13	CS76349	128.194		N/A	Not Applicable	26.7908	74.865	785.734	8963.79	NaN	12498.4	NaN	10272.7	NaN	57494	NaN	30729.9	NaN	50.5503	85.6597	NaN	0.536459	0.451741	8.32715	NaN	1.30394	NaN	1.72416	146.591	69.4332	NaN	2.05572	NaN	1.27952	NaN	NaN
1818	22	CS76349	122.164		N/A	Not Applicable	25.4135	80.7705	544.485	8464.51	NaN	13565.2	NaN	12202.8	NaN	64002.8	NaN	30106.5	NaN	44.4927	90.0304	NaN	0.498546	1.03682	8.75551	NaN	1.09788	NaN	1.69649	148.971	66.9514	NaN	2.87739	NaN	0.916261	NaN	NaN
1818	31	CS76349	113.792		N/A	Not Applicable	21.2246	66.6008	717.787	8463.85	NaN	13579.1	NaN	12177.7	NaN	59581.1	NaN	28266.5	NaN	60.0825	95.0835	NaN	0.493732	0.572496	8.98987	NaN	1.07188	NaN	0.605222	151.319	63.1744	NaN	2.48259	NaN	0.827269	NaN	NaN
1818	40	CS76349	108.792		N/A	Not Applicable	18.3847	82.7808	436.899	8127.71	NaN	13363.3	NaN	11252.1	NaN	63851.1	NaN	29689.8	NaN	54.7923	105.038	NaN	0.554857	0.518439	9.81742	NaN	1.23774	NaN	1.9527	153.161	64.8578	NaN	2.80889	NaN	0.808981	NaN	NaN
1818	49	CS76349	110.22		N/A	Not Applicable	25.7112	72.2775	573.64	8401.66	NaN	12005.9	NaN	10488.4	NaN	58779.3	NaN	29265	NaN	55.0308	86.5757	NaN	0.640337	0.450439	8.11915	NaN	1.20483	NaN	0.772054	147.363	64.8521	NaN	2.27492	NaN	1.18262	NaN	NaN
1818	67	CS76349	109.197		N/A	Not Applicable	23.3686	83.0599	591.99	9313.05	NaN	12504.3	NaN	10946.5	NaN	62641.4	NaN	32462.7	NaN	52.9733	101.296	NaN	0.46994	0.488983	9.16721	NaN	0.973896	NaN	-0.0293007	148.259	72.5617	NaN	2.95859	NaN	0.953065	NaN	NaN
1818	85	CS76349	117.737		N/A	Not Applicable	21.6263	85.896	540.393	8852	NaN	12206	NaN	10991.5	NaN	57536	NaN	32349.9	NaN	51.4182	94.9219	NaN	0.587949	0.525075	8.64513	NaN	1.20395	NaN	0.520618	125.458	71.7574	NaN	3.28467	NaN	1.00401	NaN	NaN
1818	103	CS76349	125.411		N/A	Not Applicable	22.6996	80.6016	527.425	9051.26	NaN	13262	NaN	11365.8	NaN	59239.3	NaN	32727.7	NaN	52.417	95.2245	NaN	0.499239	0.475586	8.80027	NaN	1.19409	NaN	1.31681	129.174	72.501	NaN	3.06727	NaN	0.974979	NaN	NaN
1818	5	CS76351	141.553		N/A	Not Applicable	26.1022	119.996	849.226	8626.79	NaN	11311.6	NaN	7336.35	NaN	52664.6	NaN	30836.2	NaN	62.764	90.4987	NaN	0.614182	0.364331	7.73257	NaN	1.83222	NaN	1.27759	121.46	68.6388	NaN	13.7605	NaN	0.993915	NaN	NaN
1818	14	CS76351	127.91		N/A	Not Applicable	31.4451	100.347	1323.27	8251.69	NaN	9862.41	NaN	7648.86	NaN	48826.2	NaN	30292.1	NaN	52.5994	91.7444	NaN	0.588225	0.410328	7.98941	NaN	1.06195	NaN	1.03889	123.851	68.1775	NaN	14.0545	NaN	1.01007	NaN	NaN
1818	23	CS76351	119.845		N/A	Not Applicable	24.4584	102.734	916.87	8053.72	NaN	11307.3	NaN	8560.4	NaN	52641.4	NaN	29501.2	NaN	59.199	102.935	NaN	0.502452	0.405203	7.94271	NaN	1.28421	NaN	0.373542	128.53	65.7161	NaN	14.7359	NaN	1.11976	NaN	NaN
1818	32	CS76351	123.251		N/A	Not Applicable	23.3358	95.4049	1126.57	8030.87	NaN	9789.94	NaN	8128.47	NaN	54379.6	NaN	30631.2	NaN	58.6264	96.3589	NaN	0.673998	0.46625	8.06918	NaN	1.04022	NaN	0.459075	129.363	67.7915	NaN	16.176	NaN	0.840108	NaN	NaN
1818	41	CS76351	112.251		N/A	Not Applicable	31.9103	131.167	1122.18	8376.11	NaN	11838	NaN	9255.77	NaN	56699	NaN	31401.8	NaN	54.1834	99.6646	NaN	0.540154	0.455047	7.95755	NaN	1.80237	NaN	1.34757	135.706	67.6585	NaN	9.20955	NaN	0.608399	NaN	NaN
1818	50	CS76351	121.178		N/A	Not Applicable	26.7704	100.749	1107.28	8345.53	NaN	10067.1	NaN	8351.3	NaN	48431.1	NaN	32027.9	NaN	51.3632	98.5797	NaN	0.625049	0.406782	8.12594	NaN	1.14622	NaN	0.907311	117.884	70.8705	NaN	16.3548	NaN	0.988599	NaN	NaN
1818	59	CS76351	111.569		N/A	Not Applicable	25.0398	133.783	854.847	7758.04	NaN	11553.9	NaN	9114.27	NaN	56095.8	NaN	29008.4	NaN	58.8896	95.5597	NaN	0.601499	0.451462	7.48643	NaN	1.57446	NaN	1.28407	127.844	62.3549	NaN	9.53218	NaN	0.817485	NaN	NaN
1818	68	CS76351	129.942		N/A	Not Applicable	29.3542	102.975	1247.02	8408.66	NaN	12004.6	NaN	8746.56	NaN	53607	NaN	30557.7	NaN	51.5462	96.2268	NaN	0.48197	0.40307	9.2139	NaN	0.997349	NaN	0.690777	131.12	68.386	NaN	13.2148	NaN	0.815519	NaN	NaN
1818	86	CS76351	125.182		N/A	Not Applicable	25.4242	113.853	998.526	8301.74	NaN	10968.5	NaN	8879.7	NaN	53431.7	NaN	30379.6	NaN	58.7554	92.4709	NaN	0.499351	0.452568	8.62769	NaN	1.20842	NaN	0.717204	122.112	65.2152	NaN	13.8688	NaN	0.929957	NaN	NaN
1818	104	CS76351	123.894		N/A	Not Applicable	23.0425	110.097	968.22	7855.08	NaN	13009.8	NaN	9993.37	NaN	60299.8	NaN	28889.4	NaN	47.9024	96.7574	NaN	0.435328	0.664085	8.68076	NaN	1.03415	NaN	1.63268	134.513	63.258	NaN	13.611	NaN	0.781415	NaN	NaN
1818	6	CS76352	114.663		N/A	Not Applicable	22.2178	100.946	636.78	10352.3	NaN	15329.5	NaN	11309.1	NaN	55394.8	NaN	34556.1	NaN	55.6918	109.968	NaN	0.339829	0.498299	9.79989	NaN	2.02659	NaN	1.49857	133.445	74.4346	NaN	10.4699	NaN	0.769098	NaN	NaN
1818	15	CS76352	99.4685		N/A	Not Applicable	25.832	95.3052	670.402	9130.72	NaN	14796.3	NaN	9811.65	NaN	53230.6	NaN	31867.6	NaN	56.5371	135.856	NaN	0.518869	0.62692	7.77678	NaN	1.93554	NaN	0.756423	137.369	70.6653	NaN	8.38274	NaN	0.777962	NaN	NaN
1818	24	CS76352	107.317		N/A	Not Applicable	24.3892	93.5667	343.95	8941.62	NaN	14889	NaN	10758.2	NaN	56774.8	NaN	30353.9	NaN	51.0019	107.235	NaN	0.399038	0.455197	8.32581	NaN	1.58156	NaN	1.39603	130.307	65.7433	NaN	9.93329	NaN	0.870481	NaN	NaN
1818	33	CS76352	101.741		N/A	Not Applicable	26.7212	102.567	738.318	9705.14	NaN	13760.7	NaN	10606.7	NaN	53075.3	NaN	33363.2	NaN	57.4672	116.915	NaN	0.472033	0.518998	8.3875	NaN	2.00368	NaN	0.809761	134.888	74.1322	NaN	9.63771	NaN	0.774572	NaN	NaN
1818	42	CS76352	107.254		N/A	Not Applicable	23.467	87.8035	1167.14	9263.94	NaN	13473.1	NaN	9758.45	NaN	61809.7	NaN	32528.9	NaN	41.6261	106.534	NaN	0.314035	0.479026	8.79207	NaN	1.48814	NaN	0.479105	148.43	69.9415	NaN	14.5824	NaN	0.598514	NaN	NaN
1818	51	CS76352	101.931		N/A	Not Applicable	24.9129	76.3127	1430.99	9434.49	NaN	10827.3	NaN	8570.18	NaN	52589.7	NaN	32747.1	NaN	45.2385	97.2001	NaN	0.53337	0.519845	8.53635	NaN	1.49266	NaN	0.243275	133.742	73.1685	NaN	13.8095	NaN	1.11826	NaN	NaN
1818	60	CS76352	111.207		N/A	Not Applicable	22.519	104.881	673.551	8330.26	NaN	16140.7	NaN	11025.9	NaN	63848	NaN	27848.2	NaN	54.7067	106.793	NaN	0.428397	0.442964	9.1693	NaN	1.741	NaN	1.46312	149.43	58.6117	NaN	9.74279	NaN	0.989204	NaN	NaN
1818	69	CS76352	111.519		N/A	Not Applicable	28.5138	116.007	599.639	9252.76	NaN	13349.8	NaN	11148.7	NaN	58059.5	NaN	31505.5	NaN	49.7187	105.061	NaN	0.410572	0.51352	8.77058	NaN	1.85001	NaN	1.09342	137.933	67.7614	NaN	13.2562	NaN	0.804239	NaN	NaN
1818	78	CS76352	103.287		N/A	Not Applicable	24.5944	104.929	396.945	7958.21	NaN	13813.2	NaN	10705.8	NaN	55531	NaN	27576.4	NaN	53.8876	93.8308	NaN	0.492464	0.577403	8.54991	NaN	1.48824	NaN	0.950202	129.051	58.155	NaN	11.1815	NaN	0.823999	NaN	NaN
1818	87	CS76352	107.422		N/A	Not Applicable	21.1799	93.1074	568.611	9892.47	NaN	13551.2	NaN	11124.1	NaN	59943.7	NaN	34749.6	NaN	43.9324	119.636	NaN	0.42003	0.663565	8.52517	NaN	2.64436	NaN	0.896192	145.029	74.9464	NaN	12.1015	NaN	0.792475	NaN	NaN
1818	7	CS76353	93.965		N/A	Not Applicable	33.8796	81.4107	1924.25	8906.03	NaN	12666.1	NaN	8037.83	NaN	62710.2	NaN	30774.1	NaN	55.7652	93.4436	NaN	0.442031	0.521629	8.04259	NaN	1.03881	NaN	1.49491	159.525	68.3667	NaN	5.84666	NaN	0.837739	NaN	NaN
1818	16	CS76353	84.6834		N/A	Not Applicable	28.9969	94.2399	809.087	7646.12	NaN	13467.3	NaN	4224.16	NaN	53366.8	NaN	26262.5	NaN	49.6129	129.64	NaN	0.52292	0.618379	6.86792	NaN	1.50206	NaN	1.05443	131.725	59.7718	NaN	3.18175	NaN	0.738039	NaN	NaN
1818	25	CS76353	93.732		N/A	Not Applicable	29.0597	96.8684	961.928	8877.51	NaN	13255.3	NaN	4062.5	NaN	50975.7	NaN	31477.1	NaN	57.6706	102.044	NaN	0.485852	0.461842	7.82863	NaN	2.02801	NaN	0.857486	124.71	69.4663	NaN	3.99048	NaN	0.873532	NaN	NaN
1818	34	CS76353	89.5222		N/A	Not Applicable	23.5964	91.2953	1012.84	8319.05	NaN	12934.6	NaN	4361.17	NaN	58159.3	NaN	29408.9	NaN	55.3752	101.384	NaN	0.529356	1.30081	7.87756	NaN	1.87762	NaN	0.713327	143.196	64.6655	NaN	4.47696	NaN	0.8007	NaN	NaN
1818	43	CS76353	104.099		N/A	Not Applicable	26.1927	96.9982	775.688	9011.35	NaN	14720	NaN	5604.86	NaN	59087.8	NaN	31331.2	NaN	62.3525	99.7386	NaN	0.45773	0.419058	9.52877	NaN	1.69596	NaN	0.903384	144.344	67.2621	NaN	4.20467	NaN	0.908155	NaN	NaN
1818	52	CS76353	95.5893		N/A	Not Applicable	31.4668	89.4388	989.022	8490.44	NaN	13389.5	NaN	3374.07	NaN	51506.7	NaN	32426	NaN	48.0837	89.661	NaN	0.535298	0.453356	7.03039	NaN	1.57522	NaN	0.776907	129.213	72.8029	NaN	4.63067	NaN	1.0607	NaN	NaN
1818	61	CS76353	104.733		N/A	Not Applicable	24.8713	109.016	843.491	8877.89	NaN	14311	NaN	8328.02	NaN	60278.5	NaN	32962.7	NaN	58.3537	102.652	NaN	0.457014	0.51042	9.02598	NaN	2.49627	NaN	1.06276	131.606	70.0345	NaN	9.67925	NaN	0.875099	NaN	NaN
1818	70	CS76353	102.146		N/A	Not Applicable	25.7024	95.8525	1100.52	8181.01	NaN	12207.7	NaN	5373.95	NaN	60071.3	NaN	30599.2	NaN	51.5112	94.1538	NaN	0.444375	0.509968	9.4594	NaN	1.11194	NaN	0.207092	153.425	67.1536	NaN	5.98208	NaN	0.988697	NaN	NaN
1818	79	CS76353	102.464		N/A	Not Applicable	29.6583	99.6974	887.684	9520.44	NaN	14342.4	NaN	5149.04	NaN	59715.2	NaN	33126.7	NaN	57.8402	111.433	NaN	0.426429	0.421848	9.32141	NaN	1.6715	NaN	1.05553	133.025	70.9914	NaN	4.38185	NaN	0.767073	NaN	NaN
1818	88	CS76353	108.89		N/A	Not Applicable	18.7643	76.3495	1107.06	8948.88	NaN	12630	NaN	7427.34	NaN	68058.9	NaN	30596.6	NaN	98.3827	120.94	NaN	0.652778	0.583918	11.1257	NaN	0.927504	NaN	0.47857	161.781	65.7835	NaN	8.21841	NaN	0.633269	NaN	NaN
1818	97	CS76353	106.868		N/A	Not Applicable	27.1172	101.531	744.499	8215.09	NaN	15956.4	NaN	6382.09	NaN	70794.8	NaN	27712.8	NaN	55.4415	100.604	NaN	0.421095	0.446301	9.40212	NaN	1.59846	NaN	2.08657	163.069	58.3929	NaN	6.37211	NaN	0.814809	NaN	NaN
1818	8	CS76354	107.83		N/A	Not Applicable	26.6656	79.7546	531.696	10300.1	NaN	13573.6	NaN	8543.98	NaN	57838.6	NaN	36209.4	NaN	51.8711	106.208	NaN	0.481075	0.550749	7.49704	NaN	2.09236	NaN	1.6308	147.871	81.1449	NaN	2.24947	NaN	0.40605	NaN	NaN
1818	17	CS76354	117.236		N/A	Not Applicable	23.8126	92.0373	578.525	9180.42	NaN	14071.3	NaN	9344.18	NaN	54964.5	NaN	31465.1	NaN	59.7564	98.1692	NaN	0.526815	0.609743	7.22577	NaN	2.503	NaN	2.74621	133.774	71.241	NaN	2.55949	NaN	0.35328	NaN	NaN
1818	26	CS76354	103.032		N/A	Not Applicable	22.0126	101.302	255.163	9706.4	NaN	13647.5	NaN	9952.67	NaN	63675.6	NaN	33128.5	NaN	51.7468	113.806	NaN	0.364891	0.450743	7.28244	NaN	2.60072	NaN	1.08731	138.053	71.1014	NaN	2.4776	NaN	0.266764	NaN	NaN
1818	35	CS76354	109.477		N/A	Not Applicable	26.9834	97.6853	1213.11	9093.06	NaN	11830.8	NaN	8405.81	NaN	48812.9	NaN	29861.9	NaN	46.6768	100.259	NaN	0.671681	1.2405	6.82573	NaN	6.04571	NaN	2.03114	117.118	69.6004	NaN	3.15949	NaN	0.315829	NaN	NaN
1818	44	CS76354	118.205		N/A	Not Applicable	23.407	97.6876	378.631	8948.02	NaN	16178.2	NaN	10422.9	NaN	56872.9	NaN	31421.4	NaN	55.6862	102.903	NaN	0.581338	0.448112	7.5442	NaN	3.04767	NaN	2.19279	131.443	70.2762	NaN	2.73737	NaN	0.420654	NaN	NaN
1818	53	CS76354	116.915		N/A	Not Applicable	26.8087	66.4648	1549.51	9677.62	NaN	11984.3	NaN	10431.5	NaN	57754.3	NaN	33343.9	NaN	48.5111	110.052	NaN	0.437006	0.703114	8.5417	NaN	3.30659	NaN	1.39955	142.728	77.2683	NaN	2.91484	NaN	0.477481	NaN	NaN
1818	62	CS76354	112.029		N/A	Not Applicable	20.4715	102.207	172.225	8723.53	NaN	14127.4	NaN	12193.8	NaN	60801.1	NaN	30497.4	NaN	51.7284	103.446	NaN	0.424198	0.440074	7.95756	NaN	2.29183	NaN	2.66541	128.965	65.9691	NaN	3.15605	NaN	0.333054	NaN	NaN
1818	71	CS76354	118.591		N/A	Not Applicable	29.891	78.4664	466.45	10690.4	NaN	11389.9	NaN	9082.68	NaN	53277.3	NaN	42234.4	NaN	53.1318	110	NaN	0.484014	0.590401	7.52582	NaN	1.37813	NaN	1.21833	128.007	95.5743	NaN	3.25059	NaN	0.450854	NaN	NaN
1818	80	CS76354	112.189		N/A	Not Applicable	26.2969	103.821	265.289	8881.17	NaN	13850.3	NaN	11376.8	NaN	55096.9	NaN	29640.7	NaN	56.8541	96.7123	NaN	0.496553	0.407489	7.14553	NaN	2.33718	NaN	1.65672	128.699	66.4188	NaN	2.73745	NaN	0.323497	NaN	NaN
1818	89	CS76354	129.39		N/A	Not Applicable	28.6936	65.4376	561.346	8928.43	NaN	11207.5	NaN	9939.65	NaN	63689.1	NaN	31960.4	NaN	54.2344	94.383	NaN	0.537942	0.539657	8.23605	NaN	1.5193	NaN	0.805318	157.517	73.0968	NaN	2.92333	NaN	0.51596	NaN	NaN
1818	107	CS76354	121.71		N/A	Not Applicable	28.7035	63.4904	735.826	9333.17	NaN	11366.9	NaN	9254.93	NaN	66571.8	NaN	33046.3	NaN	46.3447	103.395	NaN	0.422131	0.631367	7.50543	NaN	1.88565	NaN	1.26392	158.904	74.8188	NaN	2.4913	NaN	0.409548	NaN	NaN
1818	9	CS76355	123.01		N/A	Not Applicable	26.5167	71.7521	1479.19	9074.99	NaN	12674.9	NaN	8806.84	NaN	53464.6	NaN	36954.4	NaN	55.0905	108.283	NaN	0.497597	0.494847	8.61562	NaN	1.79148	NaN	1.03848	133.293	83.5059	NaN	14.5187	NaN	0.689295	NaN	NaN
1818	18	CS76355	127.048		N/A	Not Applicable	22.9825	75.9012	1398.24	8432.88	NaN	13042.6	NaN	9330.31	NaN	58716.6	NaN	32449.3	NaN	53.7784	108.143	NaN	0.438319	0.433221	10.3298	NaN	1.21678	NaN	0.890794	144.786	73.8215	NaN	15.3826	NaN	0.631104	NaN	NaN
1818	27	CS76355	117.457		N/A	Not Applicable	23.2773	75.1462	1116.82	8945.42	NaN	13454.1	NaN	8440.59	NaN	50679.4	NaN	35204	NaN	60.4939	109.629	NaN	0.478603	0.451802	8.20734	NaN	2.01643	NaN	0.94088	128.897	79.4541	NaN	13.696	NaN	0.811027	NaN	NaN
1818	36	CS76355	123.753		N/A	Not Applicable	20.3889	68.3607	1178.45	8349.33	NaN	12040.5	NaN	9355.46	NaN	54832.3	NaN	33675.9	NaN	55.1373	103.291	NaN	0.371499	0.565123	9.20107	NaN	1.43276	NaN	0.883803	131.913	75.5494	NaN	17.6765	NaN	0.494317	NaN	NaN
1818	45	CS76355	111.56		N/A	Not Applicable	22.2103	81.401	880.156	8048.47	NaN	14493.9	NaN	9907.23	NaN	57593.9	NaN	32280	NaN	55.1942	106.999	NaN	0.407956	2.36195	8.71675	NaN	1.7141	NaN	0.777338	139.84	69.1967	NaN	13.1181	NaN	0.496552	NaN	NaN
1818	54	CS76355	116.064		N/A	Not Applicable	27.2259	66.819	1264.57	7908.66	NaN	12144.1	NaN	9146.11	NaN	52865.8	NaN	32344.8	NaN	48.697	101.607	NaN	0.420604	0.655389	8.45758	NaN	2.57815	NaN	0.6755	124.371	71.6488	NaN	19.5939	NaN	0.64681	NaN	NaN
1818	63	CS76355	109.751		N/A	Not Applicable	23.4874	97.8775	1017.9	8605.72	NaN	13114.1	NaN	9933.86	NaN	58333.7	NaN	33622.3	NaN	59.1045	123.894	NaN	0.449149	0.486545	8.62668	NaN	1.7692	NaN	0.965364	132.95	73.0147	NaN	13.4177	NaN	0.47849	NaN	NaN
1818	72	CS76355	120.576		N/A	Not Applicable	31.4803	64.3341	1174.18	7396.55	NaN	11822.1	NaN	9933.69	NaN	58253.9	NaN	29973.3	NaN	49.8972	95.9399	NaN	0.466083	0.473707	8.65594	NaN	1.40533	NaN	1.62189	148.203	67.5104	NaN	15.7339	NaN	0.623421	NaN	NaN
1818	81	CS76355	123.298		N/A	Not Applicable	23.6373	91.8755	881.454	8297.69	NaN	14543.7	NaN	11272.4	NaN	62503.5	NaN	32251.8	NaN	59.153	106.814	NaN	0.394788	0.437543	8.96357	NaN	1.72934	NaN	0.789023	143.958	69.3462	NaN	13.8279	NaN	0.534493	NaN	NaN
1818	99	CS76355	118.021		N/A	Not Applicable	23.2872	82.7512	1017.95	8091.74	NaN	13797.9	NaN	10241.3	NaN	61063.6	NaN	32057.8	NaN	54.8169	102.988	NaN	0.423415	0.615602	8.6151	NaN	2.32075	NaN	2.02565	137.521	70.5269	NaN	14.832	NaN	0.533567	NaN	NaN
1819	11	Col-0	96.737		N/A	Not Applicable	17.3097	101.261	330.079	6667.05	NaN	11042.4	NaN	13141.4	NaN	47842.7	NaN	24926.8	NaN	53.0347	87.4205	NaN	0.456813	0.343372	8.11032	NaN	1.00226	NaN	0.869186	112.056	53.6385	NaN	7.40811	NaN	0.691584	NaN	NaN
1819	20	Col-0	94.7231		N/A	Not Applicable	23.2092	81.3694	953.014	8346.44	NaN	9230.57	NaN	9836.94	NaN	41989.6	NaN	30259.7	NaN	37.1594	80.2422	NaN	0.499209	0.452216	6.80312	NaN	0.894767	NaN	0.175636	93.9577	67.04	NaN	12.8145	NaN	0.641771	NaN	NaN
1819	29	Col-0	102.688		N/A	Not Applicable	22.0106	103.962	434.464	7205.28	NaN	9232.85	NaN	9752.33	NaN	43773.6	NaN	26243	NaN	49.4308	0	NaN	0	0	6.34743	NaN	1.26871	NaN	0.787809	97.7605	56.6288	NaN	10.5414	NaN	0.827445	NaN	NaN
1819	38	Col-0	108.482		N/A	Not Applicable	20.1049	75.497	728.179	7286.13	NaN	10298.3	NaN	10984.8	NaN	48322.7	NaN	25170.5	NaN	44.7638	82.9581	NaN	0.509409	0.359389	7.72112	NaN	0.593552	NaN	-0.28009	109.614	54.9513	NaN	11.3961	NaN	0.699527	NaN	NaN
1819	47	Col-0	101.338		N/A	Not Applicable	20.2939	95.0575	413.301	6853.1	NaN	10206.2	NaN	10789.9	NaN	46627.7	NaN	25994.7	NaN	48.3544	83.9857	NaN	0.515763	0.338622	7.24182	NaN	0.698983	NaN	0.172655	94.9541	54.4677	NaN	11.0411	NaN	0.805941	NaN	NaN
1819	56	Col-0	105.034		N/A	Not Applicable	25.5245	82.7332	1092.05	8463.25	NaN	7744.09	NaN	9279.46	NaN	31611.6	NaN	33855.4	NaN	30.8886	87.6207	NaN	0.39883	0.490866	6.25093	NaN	0.712775	NaN	0.41713	75.3418	77.3791	NaN	14.0793	NaN	0.814416	NaN	NaN
1819	65	Col-0	105.241		N/A	Not Applicable	20.5177	93.8326	390.81	6972.8	NaN	10864.7	NaN	11729.4	NaN	47863.4	NaN	26766.1	NaN	50.6994	87.092	NaN	0.427523	0.427665	7.12662	NaN	0.695438	NaN	0.199641	97.4753	56.1199	NaN	7.44744	NaN	0.72385	NaN	NaN
1819	74	Col-0	111.445		N/A	Not Applicable	30.1214	82.3703	1114.78	8056.31	NaN	7622.07	NaN	8698.91	NaN	47668.8	NaN	29812.6	NaN	33.1105	83.5434	NaN	0.397283	0.425338	6.45764	NaN	0.650228	NaN	0.679625	109.075	66.3247	NaN	9.7629	NaN	0.799782	NaN	NaN
1819	1	CS76357	101.196		N/A	Not Applicable	18.1084	77.6698	777.413	6023.02	NaN	10404.3	NaN	8110.46	NaN	54225.8	NaN	23694.2	NaN	43.7388	87.4386	NaN	0.479576	0.440221	9.80025	NaN	0.766273	NaN	0.608525	123.181	52.2197	NaN	19.4134	NaN	0.657561	NaN	NaN
1819	10	CS76357	102.989		N/A	Not Applicable	16.1986	85.053	488.765	5125.65	NaN	11188.5	NaN	8544.03	NaN	57591.3	NaN	20284	NaN	51.651	89.5553	NaN	0.529727	0.385028	8.90902	NaN	0.813743	NaN	0.0581111	139.329	44.0271	NaN	9.59389	NaN	0.732642	NaN	NaN
1819	19	CS76357	107.199		N/A	Not Applicable	21.5867	94.7194	695.204	6428.49	NaN	9182.33	NaN	6427.29	NaN	59458.7	NaN	25323.9	NaN	48.867	77.4478	NaN	0.462217	0.373005	7.86082	NaN	0.944817	NaN	1.09428	132.035	54.5841	NaN	11.4673	NaN	0.634584	NaN	NaN
1819	28	CS76357	104.609		N/A	Not Applicable	19.6453	84.3235	494.253	5366.78	NaN	10474.9	NaN	7172.67	NaN	53425.9	NaN	22840.4	NaN	52.1339	89.1558	NaN	0.584119	0.384022	8.02023	NaN	0.832625	NaN	0.553103	121.372	49.7209	NaN	9.69327	NaN	0.803913	NaN	NaN
1819	37	CS76357	107.085		N/A	Not Applicable	19.9402	82.9916	610.296	6449.84	NaN	9193.06	NaN	6664.59	NaN	52176.2	NaN	26671.2	NaN	53.2409	85.331	NaN	0.470159	0.378987	8.40015	NaN	0.693245	NaN	1.12944	116.481	55.2806	NaN	13.0716	NaN	0.639063	NaN	NaN
1819	46	CS76357	105.3		N/A	Not Applicable	15.5879	76.011	515.377	5341.45	NaN	10517.8	NaN	6996.7	NaN	57265.2	NaN	22358.6	NaN	55.0562	81.5456	NaN	0.538911	0.361462	8.84602	NaN	0.656655	NaN	-0.181092	134.834	48.2704	NaN	12.0959	NaN	0.766109	NaN	NaN
1819	55	CS76357	109.618		N/A	Not Applicable	19.5688	67.0298	696.838	5568.75	NaN	7293.8	NaN	5071.79	NaN	53142.2	NaN	21913.2	NaN	57.2909	70.2868	NaN	0.554879	0.34698	8.60194	NaN	0.661165	NaN	0.235086	130.969	48.8644	NaN	13.795	NaN	0.72392	NaN	NaN
1819	64	CS76357	97.6705		N/A	Not Applicable	16.6676	89.2889	374.137	5062.85	NaN	11960.9	NaN	7838.13	NaN	60363.9	NaN	21525.3	NaN	57.0251	77.5999	NaN	0.566936	0.365062	8.03874	NaN	0.622532	NaN	0.580938	139.305	45.3297	NaN	9.00827	NaN	0.743548	NaN	NaN
1819	73	CS76357	101.077		N/A	Not Applicable	30.4444	74.8443	951.025	5988.07	NaN	8012.84	NaN	6105.63	NaN	65378.5	NaN	24530.4	NaN	51.4091	77.8169	NaN	0.459139	0.432756	7.61039	NaN	0.857307	NaN	0.693659	165.171	53.5432	NaN	10.6947	NaN	0.815874	NaN	NaN
1819	82	CS76357	100.128		N/A	Not Applicable	17.8803	97.894	344.442	4891.41	NaN	11791.2	NaN	8207.03	NaN	54074.4	NaN	20935	NaN	58.2601	86.2365	NaN	0.63624	0.335286	7.69392	NaN	0.725441	NaN	0.436151	126.329	46.463	NaN	7.17835	NaN	0.834205	NaN	NaN
1819	3	CS76358	111.42		N/A	Not Applicable	19.0092	90.8067	574.042	5229.65	NaN	12828.3	NaN	8200.5	NaN	54314	NaN	21200.3	NaN	52.491	82.6141	NaN	0.458804	0.450576	10.1703	NaN	0.887708	NaN	1.01181	112.385	44.5635	NaN	9.49688	NaN	0.551815	NaN	NaN
1819	12	CS76358	98.3461		N/A	Not Applicable	18.3526	92.7523	446.182	5327.17	NaN	12824.1	NaN	7954.07	NaN	56421.2	NaN	21627.4	NaN	55.1477	84.6638	NaN	0.635378	0.348317	8.14057	NaN	0.927768	NaN	1.90266	130.023	46.6164	NaN	8.56785	NaN	0.582281	NaN	NaN
1819	21	CS76358	105.017		N/A	Not Applicable	15.5437	91.6087	566.446	5268.18	NaN	12841	NaN	8817.5	NaN	58982.4	NaN	21790.8	NaN	52.5275	83.4839	NaN	0.482726	0.345392	9.37395	NaN	0.789095	NaN	1.14015	120.472	45.6171	NaN	12.3128	NaN	0.542133	NaN	NaN
1819	30	CS76358	102.631		N/A	Not Applicable	18.0321	96.0443	509.079	5692.95	NaN	12591.1	NaN	8063.26	NaN	51969.1	NaN	23337.3	NaN	58.1902	79.6697	NaN	0.77691	0.415762	7.97831	NaN	0.903608	NaN	0.770091	125.023	49.8184	NaN	8.59821	NaN	0.668658	NaN	NaN
1819	39	CS76358	104.613		N/A	Not Applicable	20.4113	72.7233	733.927	6080.62	NaN	10465.2	NaN	6365.69	NaN	63348.6	NaN	25351.9	NaN	46.7065	81.2158	NaN	0.485688	0.369018	8.44888	NaN	0.468493	NaN	0.398999	150.618	55.4715	NaN	13.5632	NaN	0.777418	NaN	NaN
1819	48	CS76358	99.188		N/A	Not Applicable	16.3319	71.3245	722.162	5736.66	NaN	10662.1	NaN	7153.73	NaN	54441	NaN	23656.5	NaN	52.2372	84.1951	NaN	0.511202	0.344737	8.43559	NaN	0.492774	NaN	0.403493	128.207	51.3118	NaN	14.0979	NaN	0.798844	NaN	NaN
1819	57	CS76358	110.554		N/A	Not Applicable	19.0176	80.7733	591.686	6156.28	NaN	10150.4	NaN	6337.23	NaN	54497.9	NaN	25986.2	NaN	48.0758	76.3871	NaN	0.367897	0.455489	7.69682	NaN	0.720185	NaN	0.564797	129.073	56.4319	NaN	11.4606	NaN	0.874668	NaN	NaN
1819	66	CS76358	109.9		N/A	Not Applicable	20.0165	96.8655	450.311	5310.68	NaN	12450.9	NaN	7372.17	NaN	58137.4	NaN	22544.5	NaN	56.7996	80.3294	NaN	0.45615	0.33743	8.74902	NaN	0.843684	NaN	0.479967	135.232	47.5634	NaN	8.22737	NaN	0.641047	NaN	NaN
1819	75	CS76358	102.157		N/A	Not Applicable	17.0365	83.3582	519.77	5307.78	NaN	10845.3	NaN	8100.71	NaN	55860.4	NaN	21616.5	NaN	50.4323	82.276	NaN	0.540132	0.366526	8.90622	NaN	0.693939	NaN	0.276039	134.029	48.0068	NaN	10.9528	NaN	0.762189	NaN	NaN
1819	84	CS76358	103.772		N/A	Not Applicable	19.4509	94.2498	308.32	4562.36	NaN	11854.8	NaN	8190.46	NaN	57528.4	NaN	20763.3	NaN	59.542	76.2515	NaN	0.612168	0.319691	8.28805	NaN	0.72222	NaN	0.830638	129.609	43.7416	NaN	8.64153	NaN	0.738903	NaN	NaN
1819	93	CS76358	98.4224		N/A	Not Applicable	19.5786	70.662	907.508	6010.55	NaN	8554.26	NaN	6762.95	NaN	59242.4	NaN	23387.4	NaN	47.1957	78.1679	NaN	0.494095	0.420748	8.75529	NaN	0.472455	NaN	0.566865	136.898	51.8571	NaN	11.8641	NaN	0.849318	NaN	NaN
1819	102	CS76358	104.426		N/A	Not Applicable	19.7332	73.2404	636.903	4993.91	NaN	12826.1	NaN	7792.5	NaN	57848.1	NaN	19787	NaN	48.8304	74.0185	NaN	0.512131	0.387878	8.3196	NaN	0.638152	NaN	0.43057	141.897	43.8476	NaN	9.2422	NaN	0.920339	NaN	NaN
1819	4	CS76359	86.1297		N/A	Not Applicable	26.7764	98.3174	2570.17	7435.67	NaN	10394.4	NaN	7573.37	NaN	48556.8	NaN	28296.2	NaN	41.5328	85.1333	NaN	0.507635	0.387326	6.48492	NaN	2.43765	NaN	0.780579	112.637	61.2393	NaN	11.211	NaN	0.599009	NaN	NaN
1819	13	CS76359	85.9968		N/A	Not Applicable	22.5124	105.207	1807.66	6522.09	NaN	9565.99	NaN	9363.91	NaN	46476.7	NaN	25201.1	NaN	49.5895	85.4156	NaN	0.612216	0.429613	7.10493	NaN	2.35048	NaN	0.553982	163.599	53.612	NaN	10.8939	NaN	0.624962	NaN	NaN
1819	22	CS76359	90.9009		N/A	Not Applicable	24.4475	85.0027	2491.37	6881.05	NaN	9655	NaN	8084.14	NaN	42691.2	NaN	27031.1	NaN	44.3465	87.7203	NaN	0.539705	0.418304	7.14698	NaN	2.23522	NaN	0.594673	121.044	59.628	NaN	11.2154	NaN	0.67353	NaN	NaN
1819	31	CS76359	92.3549		N/A	Not Applicable	22.9604	108.823	1610.93	6224.85	NaN	11596.9	NaN	9938.28	NaN	49051.7	NaN	23012.5	NaN	48.3167	77.9882	NaN	0.575911	0.415046	7.55513	NaN	2.1536	NaN	0.555135	121.834	49.1233	NaN	7.36819	NaN	0.604534	NaN	NaN
1819	40	CS76359	93.6413		N/A	Not Applicable	25.3968	76.7327	2691.91	7206.45	NaN	9181.27	NaN	7235.62	NaN	50085.5	NaN	27826.8	NaN	43.0821	78.3758	NaN	0.549979	0.355745	6.66875	NaN	1.48218	NaN	0.224807	124.234	60.8768	NaN	11.766	NaN	0.783559	NaN	NaN
1819	49	CS76359	87.0507		N/A	Not Applicable	21.5961	106.353	1658.06	6206.64	NaN	10859.1	NaN	9620.23	NaN	45769.2	NaN	23027.2	NaN	47.9746	79.225	NaN	0.684562	0.343257	7.81609	NaN	2.25761	NaN	0.574095	115.191	48.1162	NaN	8.78427	NaN	0.75025	NaN	NaN
1819	58	CS76359	92.5897		N/A	Not Applicable	21.7815	82.1319	2293.02	6734.55	NaN	9071.92	NaN	7713.44	NaN	47588.1	NaN	25547.6	NaN	47.2831	75.0233	NaN	0.590327	0.371296	7.3305	NaN	1.79835	NaN	0.0540149	129.373	57.3309	NaN	11.5722	NaN	0.812008	NaN	NaN
1819	67	CS76359	93.7174		N/A	Not Applicable	20.3055	75.5923	2288.46	7159.59	NaN	9653.38	NaN	7256.1	NaN	49855.9	NaN	28621.4	NaN	43.6369	79.7921	NaN	0.580996	0.354445	7.37685	NaN	1.33576	NaN	0.203503	127.545	60.8982	NaN	13.2375	NaN	0.652703	NaN	NaN
1819	76	CS76359	85.5132		N/A	Not Applicable	21.8585	98.8384	1975.63	6936.48	NaN	9690.72	NaN	8938.37	NaN	46804.2	NaN	26315.8	NaN	46.0139	79.4929	NaN	0.558427	0.380664	7.10458	NaN	1.66109	NaN	0.356067	115.394	55.9669	NaN	9.69457	NaN	0.848748	NaN	NaN
1819	85	CS76359	81.5212		N/A	Not Applicable	22.4419	103.655	1909.35	6589.99	NaN	9779.99	NaN	9288.8	NaN	51575.1	NaN	23945.4	NaN	49.8092	85.2293	NaN	0.609181	0.358242	6.97643	NaN	2.04336	NaN	0.624331	129.72	50.771	NaN	9.61371	NaN	0.622718	NaN	NaN
1819	103	CS76359	90.4736		N/A	Not Applicable	21.9776	95.6119	1828.25	6124.87	NaN	10757.9	NaN	10014.1	NaN	46879.8	NaN	23234.2	NaN	47.2534	76.2191	NaN	0.578074	0.81654	7.90706	NaN	2.05904	NaN	0.489314	112.606	50.5807	NaN	8.86175	NaN	0.844152	NaN	NaN
1819	5	CS76360	79.8292		N/A	Not Applicable	25.1323	90.8177	829.154	7229.28	NaN	11410.4	NaN	10243	NaN	51927	NaN	24232.1	NaN	46.9975	80.6639	NaN	0.582788	0.317663	7.05806	NaN	2.31838	NaN	0.66794	127.213	52.1464	NaN	9.30352	NaN	0.596912	NaN	NaN
1819	14	CS76360	87.3891		N/A	Not Applicable	24.5359	70.0858	1452	7920.02	NaN	9726.21	NaN	8630.1	NaN	46180.1	NaN	26601.9	NaN	48.2509	85.6313	NaN	0.532016	0.332882	7.45399	NaN	1.824	NaN	1.27096	172.78	59.6872	NaN	11.4805	NaN	0.880376	NaN	NaN
1819	23	CS76360	83.3072		N/A	Not Applicable	18.2041	74.8487	771.379	7803.56	NaN	10673.8	NaN	10035.8	NaN	56799.5	NaN	26528.6	NaN	46.3409	82.9854	NaN	0.643714	0.431143	6.70552	NaN	1.17551	NaN	-0.258665	166.517	57.9335	NaN	12.5402	NaN	0.475961	NaN	NaN
1819	32	CS76360	87.487		N/A	Not Applicable	16.1282	67.9724	724.099	8026.1	NaN	8901.07	NaN	8919.92	NaN	47103.8	NaN	28669.6	NaN	42.0726	78.8624	NaN	0.638753	0.413961	6.78989	NaN	0.660624	NaN	0.025575	115.855	63.8904	NaN	15.3168	NaN	0.617096	NaN	NaN
1819	41	CS76360	89.6494		N/A	Not Applicable	19.0421	68.386	861.183	7351.67	NaN	8824.05	NaN	8509.8	NaN	45651.3	NaN	26091.1	NaN	46.9494	74.6169	NaN	0.677249	0.366241	6.65409	NaN	1.23642	NaN	0.521647	135.436	59.0088	NaN	12.6691	NaN	0.777151	NaN	NaN
1819	50	CS76360	90.3633		N/A	Not Applicable	21.9395	70.0895	1365.4	7841.33	NaN	7709.49	NaN	7365.57	NaN	54759.2	NaN	26596.3	NaN	48.7614	76.1594	NaN	0.591107	0.411963	6.72323	NaN	1.27753	NaN	0.414442	197.908	61.6669	NaN	10.5321	NaN	1.00409	NaN	NaN
1819	59	CS76360	94.3315		N/A	Not Applicable	18.232	64.3898	1034.68	7481.63	NaN	8483.99	NaN	9152.66	NaN	56074.1	NaN	25472.8	NaN	44.0605	75.6441	NaN	0.538702	0.510456	7.96895	NaN	1.00873	NaN	0.384781	197.347	57.9465	NaN	12.1123	NaN	0.799972	NaN	NaN
1819	68	CS76360	94.6375		N/A	Not Applicable	24.9415	67.9204	1156.18	7664.85	NaN	9742.52	NaN	8321.73	NaN	53928.4	NaN	25734.7	NaN	43.9259	77.1557	NaN	0.524596	0.866705	7.19948	NaN	1.74325	NaN	0.369511	179.547	57.6116	NaN	11.8787	NaN	0.832075	NaN	NaN
1819	77	CS76360	85.4232		N/A	Not Applicable	29.8641	79.3102	1346.24	7665.81	NaN	11208.1	NaN	9727.58	NaN	59069.6	NaN	25132.5	NaN	44.6619	76.1925	NaN	0.562954	0.331961	6.54972	NaN	1.29214	NaN	0.576037	169.178	54.8861	NaN	6.80144	NaN	0.847059	NaN	NaN
1819	95	CS76360	81.7769		N/A	Not Applicable	22.7072	75.7345	1044.06	6843.25	NaN	10381.2	NaN	10174.3	NaN	50549.6	NaN	22873.1	NaN	49.7413	77.7272	NaN	0.593939	1.71503	6.6817	NaN	1.23796	NaN	0.800662	147.874	50.5838	NaN	7.06948	NaN	0.837657	NaN	NaN
1819	6	CS76361	93.7557		N/A	Not Applicable	26.2054	77.9411	2513.23	7577.82	NaN	9427	NaN	10530.2	NaN	38496.6	NaN	27547.8	NaN	52.4797	82.6637	NaN	0.564001	0.427585	7.09297	NaN	1.10581	NaN	0.626956	82.3529	59.9405	NaN	15.0551	NaN	0.378448	NaN	NaN
1819	15	CS76361	94.7521		N/A	Not Applicable	21.9563	66.2446	2235.18	8367.62	NaN	8983.12	NaN	11401	NaN	39030.2	NaN	30590.6	NaN	53.4246	87.2611	NaN	0.541881	0.4463	7.38976	NaN	0.914512	NaN	0.745431	90.3769	66.8006	NaN	18.8385	NaN	0.440869	NaN	NaN
1819	24	CS76361	88.1733		N/A	Not Applicable	22.7258	74.2713	2575.22	8128.66	NaN	10563.9	NaN	11572.6	NaN	44592.5	NaN	30252.2	NaN	47.5448	85.9551	NaN	0.525335	0.428064	7.03399	NaN	1.12279	NaN	0.645827	93.5886	64.0538	NaN	18.4094	NaN	0.416729	NaN	NaN
1819	33	CS76361	91.6507		N/A	Not Applicable	25.6921	72.2199	2711.07	8409.33	NaN	8839.16	NaN	10230	NaN	34187.1	NaN	32651.7	NaN	49.2036	84.4962	NaN	0.567777	0.451654	6.05846	NaN	1.10501	NaN	0.535701	78.4827	73.965	NaN	20.9262	NaN	0.590063	NaN	NaN
1819	42	CS76361	108.857		N/A	Not Applicable	23.2703	68.0163	2832.97	8144.84	NaN	8984.65	NaN	10503.4	NaN	41015.4	NaN	31823.4	NaN	46.2162	83.0001	NaN	0.484925	0.369833	7.84544	NaN	0.658819	NaN	0.325738	97.019	70.9146	NaN	18.9561	NaN	0.538081	NaN	NaN
1819	51	CS76361	83.7636		N/A	Not Applicable	26.908	62.7757	3026.82	7951.4	NaN	8437.89	NaN	9894.3	NaN	32653.4	NaN	27562.7	NaN	56.2295	81.6976	NaN	0.635255	0.446297	6.69127	NaN	1.42197	NaN	0.178693	86.2936	63.166	NaN	13.3693	NaN	0.620157	NaN	NaN
1819	60	CS76361	87.5494		N/A	Not Applicable	24.3916	76.9113	2314.3	7145.88	NaN	9794.35	NaN	11587.7	NaN	42746	NaN	26198.4	NaN	56.7083	71.3988	NaN	0.634304	0.342645	6.55942	NaN	1.03681	NaN	0.284527	100.594	58.1607	NaN	14.5075	NaN	0.451294	NaN	NaN
1819	69	CS76361	108.164		N/A	Not Applicable	26.4797	71.9333	2859.78	7819.32	NaN	8181.23	NaN	8634.58	NaN	40084	NaN	28252.6	NaN	50.8339	79.0494	NaN	0.536087	0.396798	6.52369	NaN	1.25134	NaN	0.21353	99.1946	63.5479	NaN	13.9367	NaN	0.594573	NaN	NaN
1819	78	CS76361	78.9801		N/A	Not Applicable	22.6594	78.9233	1907.04	6816.43	NaN	10446.7	NaN	11485.9	NaN	46229.8	NaN	24136	NaN	52.9798	76.9119	NaN	0.63156	0.407553	6.83586	NaN	1.12004	NaN	0.263622	108.768	52.9757	NaN	13.9544	NaN	0.448594	NaN	NaN
1819	87	CS76361	102.263		N/A	Not Applicable	24.9868	63.994	2820.45	7185.89	NaN	7488.56	NaN	9779.94	NaN	43525.9	NaN	24873.4	NaN	56.8127	78.4402	NaN	0.589579	0.626173	7.76251	NaN	0.694084	NaN	0.790619	109.139	56.5469	NaN	10.8429	NaN	0.728901	NaN	NaN
1819	96	CS76361	101.582		N/A	Not Applicable	27.6223	77.236	3046.87	7740.11	NaN	8806.29	NaN	10059.6	NaN	42335.5	NaN	28310.2	NaN	50.3013	74.7313	NaN	0.49186	0.392572	6.89632	NaN	1.06241	NaN	0.454028	96.8524	62.105	NaN	13.6854	NaN	0.515842	NaN	NaN
1819	105	CS76361	90.6418		N/A	Not Applicable	28.5303	58.093	3238.97	7457.28	NaN	8141.47	NaN	9349.03	NaN	46501	NaN	25065.5	NaN	51.9708	78.9005	NaN	0.620429	0.47411	6.60987	NaN	1.30224	NaN	0.810256	116.458	57.0911	NaN	8.74879	NaN	0.718751	NaN	NaN
1819	7	CS76362	95.8618		N/A	Not Applicable	27.7344	68.0176	2207.12	6771.72	NaN	9920.06	NaN	9606.95	NaN	42229.7	NaN	23901.1	NaN	49.6669	78.2878	NaN	1.54211	0.466912	8.22498	NaN	1.0546	NaN	0.888056	98.2329	50.8813	NaN	10.2675	NaN	0.872455	NaN	NaN
1819	16	CS76362	93.0162		N/A	Not Applicable	22.1535	71.3876	1914.74	6919.54	NaN	9241.42	NaN	9018.44	NaN	37644.3	NaN	25652.6	NaN	47.1457	84.1918	NaN	1.62111	0.465167	8.52343	NaN	1.3625	NaN	1.55768	83.6133	55.3748	NaN	14.3386	NaN	0.919413	NaN	NaN
1819	25	CS76362	87.9528		N/A	Not Applicable	28.8972	67.7281	3056.85	7292.3	NaN	9363.31	NaN	8414.43	NaN	39374.4	NaN	27406.3	NaN	49.5439	78.1353	NaN	1.63574	0.478846	7.68533	NaN	1.39831	NaN	1.10349	91.7889	60.4425	NaN	10.956	NaN	0.846129	NaN	NaN
1819	34	CS76362	93.7248		N/A	Not Applicable	22.4481	76.84	2131.41	6916.14	NaN	8325.04	NaN	9521.49	NaN	39863.6	NaN	26380.2	NaN	45.8321	80.3951	NaN	1.28106	0.508837	8.01044	NaN	1.11821	NaN	0.770607	87.1815	57.071	NaN	13.1938	NaN	0.892803	NaN	NaN
1819	43	CS76362	99.5002		N/A	Not Applicable	18.8206	66.6414	2459.3	7321.57	NaN	8856.85	NaN	8839.33	NaN	41003.5	NaN	28529.8	NaN	44.6415	88.0418	NaN	0.968048	0.521866	7.95657	NaN	0.76639	NaN	0.394053	94.5536	62.2135	NaN	13.07	NaN	0.772292	NaN	NaN
1819	52	CS76362	100.769		N/A	Not Applicable	28.7668	60.8573	2707.38	6883.09	NaN	6952.6	NaN	7528.66	NaN	39809.2	NaN	26390.1	NaN	42.3158	75.2101	NaN	1.10737	0.484718	8.30846	NaN	0.926176	NaN	0.364692	98.9753	59.3907	NaN	12.3215	NaN	1.06222	NaN	NaN
1819	61	CS76362	100.89		N/A	Not Applicable	19.0835	69.2689	1832.32	6856.06	NaN	10077.5	NaN	10309.4	NaN	45320.6	NaN	25287.3	NaN	51.6056	83.9471	NaN	1.19066	0.502794	8.83149	NaN	0.668489	NaN	-0.0100506	101.809	54.2423	NaN	10.7973	NaN	0.647711	NaN	NaN
1819	70	CS76362	85.2376		N/A	Not Applicable	26.4238	68.3451	2824.81	7170.52	NaN	6875.32	NaN	7852.19	NaN	41294.7	NaN	25796.5	NaN	41.582	79.4075	NaN	1.11156	0.51814	7.46335	NaN	1.00207	NaN	0.191664	100.279	58.3877	NaN	11.5601	NaN	1.19568	NaN	NaN
1819	79	CS76362	88.8769		N/A	Not Applicable	21.2049	56.9629	2325.86	6674.28	NaN	8529.05	NaN	9083.75	NaN	47860.5	NaN	24506.5	NaN	43.9431	74.1789	NaN	1.4704	0.560457	8.26511	NaN	0.603201	NaN	0.359886	118.76	55.2449	NaN	12.1248	NaN	0.902945	NaN	NaN
1819	88	CS76362	83.4201		N/A	Not Applicable	26.0566	62.4019	2861.48	7069.83	NaN	6500.44	NaN	8966.7	NaN	40631.1	NaN	26704.5	NaN	46.1037	79.105	NaN	1.11828	0.614342	7.74959	NaN	1.05197	NaN	1.20284	98.2774	58.9734	NaN	11.9602	NaN	0.915203	NaN	NaN
1819	97	CS76362	93.8874		N/A	Not Applicable	24.0076	63.9875	2478.19	6680.51	NaN	8692.23	NaN	8702.96	NaN	45622.1	NaN	24185.2	NaN	46.29	71.4378	NaN	1.35617	0.563026	8.04555	NaN	0.666088	NaN	-0.00996042	106.36	53.5999	NaN	11.6583	NaN	0.919863	NaN	NaN
1819	8	CS76363	88.3397		N/A	Not Applicable	20.9549	75.4259	1916.02	6662.08	NaN	10972.4	NaN	8743.48	NaN	44658.9	NaN	25262.1	NaN	46.1354	83.699	NaN	0.623495	0.405319	7.04147	NaN	1.91717	NaN	0.647414	117.987	56.6471	NaN	7.98216	NaN	0.965497	NaN	NaN
1819	17	CS76363	92.1811		N/A	Not Applicable	17.1075	82.172	1718.06	6275.96	NaN	9684.93	NaN	9214.15	NaN	45644.4	NaN	27708.3	NaN	48.0871	83.7774	NaN	0.603321	0.334612	7.10537	NaN	1.73242	NaN	0.843618	106.046	61.5562	NaN	14.9082	NaN	0.732137	NaN	NaN
1819	26	CS76363	96.8963		N/A	Not Applicable	14.1422	86.5879	1313.16	6946.21	NaN	11265.9	NaN	10059.7	NaN	53246.3	NaN	26844	NaN	49.7872	86.6437	NaN	0.495419	0.431258	8.04955	NaN	1.14203	NaN	0.281851	120.994	56.8802	NaN	9.05457	NaN	0.573697	NaN	NaN
1819	35	CS76363	92.2752		N/A	Not Applicable	16.1254	80.1447	1404.02	6251.39	NaN	10262.9	NaN	9078.3	NaN	42964.8	NaN	26597.7	NaN	46.247	85.8115	NaN	0.684193	0.421509	6.40442	NaN	1.56741	NaN	0.107102	102.157	58.9997	NaN	12.9545	NaN	0.814048	NaN	NaN
1819	44	CS76363	111.955		N/A	Not Applicable	11.9399	79.8276	989.485	5933.29	NaN	12061.6	NaN	10974	NaN	52414.8	NaN	22528.8	NaN	55.242	78.5513	NaN	0.521303	0.337216	9.01653	NaN	1.0065	NaN	0.114167	121.358	47.8267	NaN	10.3309	NaN	0.738344	NaN	NaN
1819	53	CS76363	107.73		N/A	Not Applicable	12.1937	74.8808	1104.75	6419.79	NaN	10604.2	NaN	8913.27	NaN	50509	NaN	25222.3	NaN	45.5041	77.4222	NaN	0.487565	0.752671	8.59955	NaN	1.031	NaN	0.129913	118.462	54.0959	NaN	13.0897	NaN	0.892532	NaN	NaN
1819	62	CS76363	82.0315		N/A	Not Applicable	17.8007	107.826	1561.25	6752.45	NaN	9913.04	NaN	9546.25	NaN	54533.1	NaN	27880.5	NaN	52.2567	82.2593	NaN	0.58041	0.392348	6.35163	NaN	1.41449	NaN	0.530955	122.66	58.6059	NaN	8.3827	NaN	0.616021	NaN	NaN
1819	71	CS76363	92.551		N/A	Not Applicable	15.787	79.3035	1352.24	6422.05	NaN	8898.82	NaN	8573.95	NaN	43478.8	NaN	26204.6	NaN	52.1097	84.8182	NaN	0.613441	0.450833	7.08378	NaN	1.40726	NaN	0.253721	103.924	58.6678	NaN	11.3994	NaN	0.9441	NaN	NaN
1819	80	CS76363	92.453		N/A	Not Applicable	13.7086	93.8032	1367.86	5790.26	NaN	12109.6	NaN	11860.4	NaN	62989.8	NaN	22686.7	NaN	50.2999	81.1683	NaN	0.549285	0.313686	7.27349	NaN	1.4957	NaN	0.640927	144.12	49.5676	NaN	7.48702	NaN	0.704392	NaN	NaN
1819	89	CS76363	108.094		N/A	Not Applicable	18.8129	74.3534	1921.67	6449.65	NaN	8919.99	NaN	8887.81	NaN	47181.9	NaN	25802.8	NaN	51.2759	84.4679	NaN	0.446963	0.438279	7.80405	NaN	1.51702	NaN	1.44472	114.325	56.8385	NaN	9.77574	NaN	0.962705	NaN	NaN
1819	98	CS76363	84.4356		N/A	Not Applicable	15.2445	102.49	1373.18	5301.47	NaN	9941.35	NaN	11505.1	NaN	53274.7	NaN	22371.4	NaN	52.0486	85.8965	NaN	0.526747	0.413952	6.90461	NaN	1.29758	NaN	0.673416	120.226	49.604	NaN	7.05433	NaN	1.08148	NaN	NaN
1819	107	CS76363	104.411		N/A	Not Applicable	17.7662	74.8757	1814.49	6500.15	NaN	10264.3	NaN	8565.63	NaN	48963.2	NaN	25765.2	NaN	44.9954	78.5733	NaN	0.53889	0.371936	7.593	NaN	1.17485	NaN	0.185384	122.527	57.4186	NaN	9.89261	NaN	0.989444	NaN	NaN
1819	9	CS76364	82.3145		N/A	Not Applicable	20.202	72.9964	751.493	7175.08	NaN	10392.4	NaN	9200.74	NaN	43339.9	NaN	26509.7	NaN	47.0486	88.4859	NaN	0.490599	0.398399	7.73796	NaN	1.00619	NaN	1.03726	104.913	57.8702	NaN	14.9402	NaN	0.719113	NaN	NaN
1819	18	CS76364	82.7687		N/A	Not Applicable	24.2232	77.3458	713.279	8316.92	NaN	8643.08	NaN	8986.53	NaN	37750.1	NaN	31510.1	NaN	47.3474	85.8991	NaN	0.508407	0.448983	7.39539	NaN	1.31991	NaN	0.543067	85.6577	69.1655	NaN	25.338	NaN	0.725511	NaN	NaN
1819	27	CS76364	94.8618		N/A	Not Applicable	19.5012	72.2143	567.551	8177.27	NaN	8965.83	NaN	8683.67	NaN	38299	NaN	30588.9	NaN	51.6731	88.6369	NaN	0.507623	0.414009	7.38367	NaN	0.675864	NaN	0.115752	88.8956	66.684	NaN	12.6969	NaN	0.746832	NaN	NaN
1819	36	CS76364	81.4618		N/A	Not Applicable	21.1735	79.0451	806.615	8254.83	NaN	8905.08	NaN	10083.4	NaN	37889.3	NaN	31449.3	NaN	47.5978	92.3944	NaN	0.502112	0.505168	7.44483	NaN	0.968924	NaN	0.380252	87.5087	68.3809	NaN	21.6467	NaN	0.568189	NaN	NaN
1819	45	CS76364	81.3339		N/A	Not Applicable	19.6642	77.4586	503.355	7534.26	NaN	9287.44	NaN	9333.39	NaN	36941.9	NaN	27693.5	NaN	55.7868	90.5819	NaN	0.533836	0.548273	7.34656	NaN	0.815909	NaN	0.400381	87.4015	60.6528	NaN	10.8545	NaN	0.723619	NaN	NaN
1819	54	CS76364	94.5658		N/A	Not Applicable	26.4015	72.3915	1006.44	8524.55	NaN	8266.69	NaN	8307.68	NaN	37448.6	NaN	31212.1	NaN	44.6492	88.5637	NaN	0.373298	0.436875	7.64313	NaN	1.04756	NaN	-0.00985925	93.2268	71.2918	NaN	21.6981	NaN	0.819816	NaN	NaN
1819	63	CS76364	76.6826		N/A	Not Applicable	23.3157	82.2418	740.457	8771.84	NaN	8100.87	NaN	7088.8	NaN	30977	NaN	34929.6	NaN	47.6562	85.1218	NaN	0.557351	0.447999	5.89417	NaN	0.808723	NaN	0.317046	68.9176	77.658	NaN	16.6356	NaN	0.663871	NaN	NaN
1819	72	CS76364	90.3014		N/A	Not Applicable	28.4585	76.2254	708.453	8414.61	NaN	7779.75	NaN	8333.98	NaN	34225.8	NaN	30839.9	NaN	44.9917	81.5925	NaN	0.527078	0.398462	6.66507	NaN	0.927207	NaN	0.717225	78.174	68.4286	NaN	13.5715	NaN	0.843902	NaN	NaN
1820	2	Col-0	93.4148		N/A	Not Applicable	15.8865	67.8522	871.586	7867.11	NaN	7936.37	NaN	8206.06	NaN	38149.5	NaN	29503.3	NaN	41.4153	82.0983	NaN	0.376957	0.54626	6.52819	NaN	0.484332	NaN	1.15937	77.8763	61.5659	NaN	16.931	NaN	0.711723	NaN	NaN
1820	11	Col-0	80.0836		N/A	Not Applicable	18.1498	100.493	352.157	6297.91	NaN	9237.15	NaN	9712.24	NaN	43902.7	NaN	23486.9	NaN	38.9588	76.8419	NaN	0.394236	0.382108	6.5147	NaN	0.523097	NaN	0.790745	92.9775	50.424	NaN	7.21034	NaN	0.619062	NaN	NaN
1820	20	Col-0	83.1871		N/A	Not Applicable	19.7964	77.3619	892.991	8248.65	NaN	8235.62	NaN	7523.27	NaN	36959.6	NaN	31874.9	NaN	35.3942	78.2805	NaN	0.427929	0.416934	5.81012	NaN	0.447489	NaN	1.3957	77.5669	71.1757	NaN	17.6621	NaN	0.847834	NaN	NaN
1820	29	Col-0	79.4387		N/A	Not Applicable	17.2547	98.2976	418.218	5920.62	NaN	8935.82	NaN	8370.66	NaN	40765.4	NaN	22521.5	NaN	42.1674	73.5476	NaN	0.515835	0.391664	5.73051	NaN	0.628884	NaN	1.4257	87.2393	47.8007	NaN	7.28873	NaN	0.724098	NaN	NaN
1820	38	Col-0	92.7247		N/A	Not Applicable	23.3183	67.8357	924.127	8817.27	NaN	7207.26	NaN	6887.31	NaN	36220.6	NaN	31689.9	NaN	33.2966	77.1729	NaN	0.413132	0.393284	5.98854	NaN	0.481996	NaN	0.833626	83.5079	72.023	NaN	13.9686	NaN	0.822475	NaN	NaN
1820	47	Col-0	81.1917		N/A	Not Applicable	20.3369	67.0182	1042.21	8414.63	NaN	6531.79	NaN	6957.62	NaN	32466.1	NaN	32434.6	NaN	32.4887	79.1722	NaN	0.450732	0.502215	5.82479	NaN	0.470627	NaN	0.482119	76.2306	73.6047	NaN	10.7342	NaN	1.04714	NaN	NaN
1820	56	Col-0	92.1542		N/A	Not Applicable	20.8666	59.591	906.272	8609.3	NaN	6650.71	NaN	7216.14	NaN	35996.6	NaN	32336.8	NaN	36.3464	83.7553	NaN	0.456411	0.513628	6.26048	NaN	0.368164	NaN	0.328535	81.2815	72.8409	NaN	15.5886	NaN	0.783284	NaN	NaN
1820	65	Col-0	79.7492		N/A	Not Applicable	19.1682	67.7729	724.143	6810.69	NaN	8474.92	NaN	8501.23	NaN	36454.6	NaN	24085.6	NaN	35.8395	84.1314	NaN	0.380033	0.61311	6.32431	NaN	0.605761	NaN	0.517354	87.9213	53.9423	NaN	8.54706	NaN	0.711979	NaN	NaN
1820	74	Col-0	93.71		N/A	Not Applicable	21.7296	65.4127	892.439	8936.35	NaN	6453.74	NaN	7118.49	NaN	34186.5	NaN	33874.7	NaN	35.4912	85.1063	NaN	0.525307	1.83967	6.2763	NaN	0.332342	NaN	0.13946	78.4387	76.5714	NaN	16.3006	NaN	0.695476	NaN	NaN
1820	83	Col-0	83.7434		N/A	Not Applicable	19.1008	66.6478	926.586	7970.95	NaN	7003.47	NaN	7695.24	NaN	34030.6	NaN	29697.8	NaN	32.4633	83.0289	NaN	0.403682	0.593274	6.47196	NaN	0.478385	NaN	0.379475	84.1357	67.2458	NaN	9.76154	NaN	0.835157	NaN	NaN
1820	101	Col-0	85.8526		N/A	Not Applicable	24.2667	73.5756	1052.17	7480.06	NaN	8171.23	NaN	7410.26	NaN	32483.7	NaN	27789.8	NaN	37.4589	79.6805	NaN	0.4634	0.491619	5.50052	NaN	0.783135	NaN	0.14506	77.3995	62.1287	NaN	9.05021	NaN	0.816667	NaN	NaN
1820	1	CS76365	74.487		N/A	Not Applicable	19.1057	67.5626	1109.45	7258.94	NaN	8473.4	NaN	9103.68	NaN	45575.6	NaN	25596	NaN	35.4336	78.6657	NaN	0.435595	8.81061	6.9756	NaN	1.98222	NaN	0.493779	100.789	57.487	NaN	14.4122	NaN	0.619011	NaN	NaN
1820	10	CS76365	72.011		N/A	Not Applicable	17.4161	74.4456	446.252	6292.91	NaN	10861.8	NaN	10116.1	NaN	50376.9	NaN	21180.5	NaN	35.138	76.523	NaN	0.474214	0.280638	7.10022	NaN	1.71386	NaN	0.699018	114.595	45.6459	NaN	6.69803	NaN	0.666082	NaN	NaN
1820	19	CS76365	75.0606		N/A	Not Applicable	20.19	65.4436	1208.7	7976.91	NaN	7971.31	NaN	9162.85	NaN	44330.7	NaN	27425.3	NaN	39.438	81.6899	NaN	0.429837	0.379895	6.98845	NaN	1.4794	NaN	1.21455	95.2378	59.1471	NaN	14.125	NaN	0.587448	NaN	NaN
1820	28	CS76365	75.0432		N/A	Not Applicable	17.7772	83.7962	344.127	5942.8	NaN	11433.9	NaN	9982.01	NaN	52582.4	NaN	19908.2	NaN	35.3375	78.801	NaN	0.381639	0.35941	6.75151	NaN	1.82483	NaN	0.697482	115.692	42.206	NaN	5.51254	NaN	0.587035	NaN	NaN
1820	37	CS76365	73.2275		N/A	Not Applicable	18.9008	67.9983	1144.86	7613.95	NaN	7860.92	NaN	8754.64	NaN	43843.3	NaN	27899.6	NaN	37.5088	81.446	NaN	0.473157	2.80569	6.79056	NaN	1.09732	NaN	0.55322	93.9689	62.5591	NaN	17.141	NaN	0.555237	NaN	NaN
1820	46	CS76365	62.1724		N/A	Not Applicable	16.7355	78.634	429.378	6007.18	NaN	10200	NaN	9894.88	NaN	53373.5	NaN	21045	NaN	35.0199	78.6979	NaN	0.50881	0.38143	6.28222	NaN	1.1767	NaN	0.92062	111.279	44.2663	NaN	7.49973	NaN	0.695936	NaN	NaN
1820	55	CS76365	72.2957		N/A	Not Applicable	14.5014	65.6014	1017.8	7294.87	NaN	7801.06	NaN	10295	NaN	44820.4	NaN	25144.9	NaN	37.6304	86.8417	NaN	0.398783	0.554061	6.69915	NaN	0.898906	NaN	0.780566	99.4438	54.3405	NaN	15.8827	NaN	0.66134	NaN	NaN
1820	64	CS76365	67.1071		N/A	Not Applicable	17.5987	82.9015	311.515	5996.2	NaN	11068.3	NaN	10975.4	NaN	50923.3	NaN	21009.5	NaN	37.7891	79.2787	NaN	0.369886	0.3722	6.8989	NaN	1.22114	NaN	0.241051	104.955	44.5983	NaN	7.72987	NaN	0.60911	NaN	NaN
1820	73	CS76365	79.4025		N/A	Not Applicable	16.4257	75.0215	1325.08	7600.57	NaN	7640.76	NaN	9911.02	NaN	42467.5	NaN	26551.8	NaN	41.6155	88.4989	NaN	0.457418	0.347889	6.65992	NaN	0.89772	NaN	1.42977	94.5542	58.5283	NaN	16.2373	NaN	0.609972	NaN	NaN
1820	82	CS76365	74.8097		N/A	Not Applicable	18.2819	72.1902	797.272	7362.54	NaN	8733.39	NaN	9657.51	NaN	48521.9	NaN	25369.1	NaN	32.8333	86.176	NaN	0.400765	1.71556	6.91832	NaN	1.25564	NaN	0.529478	103.252	54.5019	NaN	9.10087	NaN	0.517402	NaN	NaN
1820	91	CS76365	73.2186		N/A	Not Applicable	24.4384	57.197	1274.57	7438.08	NaN	7171.82	NaN	8137.61	NaN	48494.5	NaN	24536.6	NaN	28.0868	79.4053	NaN	0.394054	0.491002	6.39896	NaN	0.685237	NaN	0.343343	112.448	56.2964	NaN	12.9228	NaN	0.503403	NaN	NaN
1820	100	CS76365	71.6928		N/A	Not Applicable	18.4682	67.3647	829.449	7306.34	NaN	9292.05	NaN	8546.58	NaN	47033.1	NaN	26727.4	NaN	33.0469	82.6677	NaN	0.439711	0.423313	6.03054	NaN	0.863381	NaN	0.665165	101.22	58.7541	NaN	9.88706	NaN	0.732486	NaN	NaN
1820	3	CS76366	68.3824		N/A	Not Applicable	14.0442	67.5941	2120.64	7273.5	NaN	8988.97	NaN	9033.09	NaN	44141.5	NaN	28942.3	NaN	39.6841	85.3191	NaN	0.351334	0.467092	7.57809	NaN	0.634429	NaN	0.612719	88.0774	60.8148	NaN	12.7832	NaN	0.500979	NaN	NaN
1820	12	CS76366	59.5091		N/A	Not Applicable	17.2882	73.3888	2256.06	7616.47	NaN	8815.46	NaN	7688.89	NaN	42000.2	NaN	30443.2	NaN	33.7493	82.3514	NaN	0.457141	0.469387	6.71256	NaN	0.573512	NaN	0.834542	91.3885	67.3546	NaN	9.87022	NaN	0.571188	NaN	NaN
1820	21	CS76366	61.7303		N/A	Not Applicable	15.7824	74.5464	2285.01	7184.19	NaN	9318.42	NaN	8754.08	NaN	46099.8	NaN	28805.1	NaN	34.6618	85.5273	NaN	0.382769	0.395311	7.72152	NaN	0.641803	NaN	0.975482	94.0855	62.8036	NaN	11.3991	NaN	0.447184	NaN	NaN
1820	30	CS76366	62.7592		N/A	Not Applicable	16.5352	68.9686	2418.69	7230.41	NaN	8476.04	NaN	8738.07	NaN	39196.4	NaN	29189.5	NaN	39.0583	85.3459	NaN	0.440181	0.470172	6.32703	NaN	0.578326	NaN	0.546641	86.02	64.5871	NaN	8.06085	NaN	0.692872	NaN	NaN
1820	39	CS76366	60.5314		N/A	Not Applicable	20.9536	69.3866	3046.71	8359.27	NaN	6596.13	NaN	7646.87	NaN	37638.5	NaN	35176.8	NaN	32.6439	89.9141	NaN	0.452812	0.513061	6.04384	NaN	0.522639	NaN	-0.0277402	79.0758	78.1813	NaN	11.3424	NaN	0.601973	NaN	NaN
1820	48	CS76366	62.8745		N/A	Not Applicable	19.9538	67.5548	2892.97	7706.27	NaN	8174.18	NaN	7359.24	NaN	39092.5	NaN	31161.9	NaN	36.2507	82.3864	NaN	0.457832	0.391926	6.11955	NaN	0.542355	NaN	0.460459	88.085	70.2381	NaN	8.97692	NaN	0.827919	NaN	NaN
1820	57	CS76366	61.4012		N/A	Not Applicable	20.6931	64.2433	2825.42	6998.42	NaN	8135.4	NaN	9062.89	NaN	36444.7	NaN	28382.8	NaN	36.9571	85.3035	NaN	0.487989	0.51125	6.78878	NaN	0.909996	NaN	0.784983	80.6151	64.2503	NaN	9.44063	NaN	0.720602	NaN	NaN
1820	66	CS76366	66.37		N/A	Not Applicable	19.8436	58.9562	2761.77	6925.32	NaN	8194.52	NaN	8019.05	NaN	35542.8	NaN	27002.5	NaN	43.6634	84.4585	NaN	0.659566	1.07749	7.18827	NaN	0.84879	NaN	0.787619	82.5456	59.1521	NaN	8.33269	NaN	0.580545	NaN	NaN
1820	75	CS76366	66.4788		N/A	Not Applicable	16.2315	67.6862	2277.09	7539.77	NaN	8245.27	NaN	8906.83	NaN	41403.6	NaN	29806.3	NaN	39.3374	83.7277	NaN	0.358274	0.609618	6.97476	NaN	0.499488	NaN	0.39977	85.731	63.9612	NaN	10.4088	NaN	0.564528	NaN	NaN
1820	84	CS76366	61.19		N/A	Not Applicable	18.4917	66.608	2519.33	6771.5	NaN	9072.43	NaN	8198.8	NaN	40854.3	NaN	27001.3	NaN	34.0509	79.3937	NaN	0.441546	0.523447	6.43729	NaN	0.710468	NaN	0.264798	91.8063	59.6692	NaN	8.93003	NaN	0.562933	NaN	NaN
1820	102	CS76366	56.9341		N/A	Not Applicable	17.8431	60.9973	2364.43	6161.93	NaN	9280.36	NaN	8209.98	NaN	41739.9	NaN	24343.4	NaN	35.6882	82.0928	NaN	0.408941	0.54618	6.74984	NaN	0.671677	NaN	0.0550606	96.0703	54.6219	NaN	8.45439	NaN	0.782022	NaN	NaN
1820	4	CS76367	72.1393		N/A	Not Applicable	14.1723	67.7822	1833.39	6228.05	NaN	9292.07	NaN	9450.75	NaN	49273.7	NaN	22583.4	NaN	46.5943	73.2245	NaN	0.477474	0.426022	5.77162	NaN	0.918557	NaN	1.16079	108.807	49.349	NaN	15.5167	NaN	0.251317	NaN	NaN
1820	13	CS76367	87.5038		N/A	Not Applicable	20.9616	64.6666	2449.73	7109.67	NaN	8446.58	NaN	7945.3	NaN	42942.8	NaN	25524.6	NaN	39.3441	78.2609	NaN	0.445239	0.417281	6.0049	NaN	1.08644	NaN	0.402191	96.2072	56.0249	NaN	13.1635	NaN	0.351669	NaN	NaN
1820	22	CS76367	75.0929		N/A	Not Applicable	12.5303	65.2869	1655.91	5976.74	NaN	9195.69	NaN	10330.5	NaN	49600.8	NaN	21291	NaN	47.0037	74.9875	NaN	0.462418	0.397251	5.86697	NaN	0.592405	NaN	0.340279	105.217	44.6151	NaN	13.1909	NaN	0.31006	NaN	NaN
1820	31	CS76367	77.9628		N/A	Not Applicable	17.3075	70.5888	2071.66	6857.03	NaN	8440.73	NaN	8816.69	NaN	46995.9	NaN	25111.5	NaN	40.6865	74.9779	NaN	0.488618	0.41414	5.74607	NaN	0.872508	NaN	0.711335	99.163	54.147	NaN	12.1495	NaN	0.330702	NaN	NaN
1820	40	CS76367	72.9416		N/A	Not Applicable	18.4724	73.0159	2423.68	6767.66	NaN	8477.33	NaN	9011.48	NaN	41165.9	NaN	24958.5	NaN	51.0532	82.1742	NaN	0.713022	0.420141	5.27966	NaN	0.933569	NaN	-0.0736654	91.4668	55.5137	NaN	12.4721	NaN	0.368146	NaN	NaN
1820	49	CS76367	67.1297		N/A	Not Applicable	13.2817	70.0217	1640.5	5955.39	NaN	9606	NaN	10165.9	NaN	50304.4	NaN	20496.5	NaN	53.0099	77.173	NaN	0.573065	0.348215	5.32526	NaN	0.674374	NaN	0.418292	104.557	43.0813	NaN	6.53185	NaN	0.467405	NaN	NaN
1820	58	CS76367	69.3276		N/A	Not Applicable	15.3607	60.7865	1811.45	6893.63	NaN	7497.59	NaN	8621.44	NaN	37756.8	NaN	25257.3	NaN	45.6656	91.8942	NaN	0.494372	0.895092	5.51777	NaN	0.719275	NaN	0.0511581	83.8881	54.9007	NaN	13.9509	NaN	0.387413	NaN	NaN
1820	67	CS76367	66.6924		N/A	Not Applicable	14.5974	69.5486	1526.06	6089.57	NaN	9047.37	NaN	10501	NaN	44958.8	NaN	21046.6	NaN	49.2996	76.8914	NaN	0.533213	0.459332	5.70238	NaN	0.490325	NaN	0.382493	96.4971	44.9249	NaN	8.14796	NaN	0.372054	NaN	NaN
1820	76	CS76367	73.5452		N/A	Not Applicable	15.579	73.2585	2212.25	6479.4	NaN	7676.47	NaN	8268.09	NaN	37663.6	NaN	26246.5	NaN	42.8582	81.7092	NaN	0.55243	0.940303	5.2948	NaN	0.691035	NaN	0.619554	80.6498	56.6234	NaN	16.8376	NaN	0.37332	NaN	NaN
1820	85	CS76367	71.7774		N/A	Not Applicable	20.6357	67.7047	2290.12	6548.14	NaN	7965.85	NaN	8722.07	NaN	39597.8	NaN	22904.8	NaN	46.5736	82.9631	NaN	0.548656	0.873974	5.61312	NaN	0.843229	NaN	0.824135	92.924	50.454	NaN	10.5365	NaN	0.347462	NaN	NaN
1820	94	CS76367	75.6712		N/A	Not Applicable	14.7603	66.7399	2149.74	6452.81	NaN	7855.28	NaN	9178.75	NaN	40713.7	NaN	23103.8	NaN	55.1478	83.7313	NaN	0.675741	0.498716	5.83008	NaN	0.745775	NaN	0.0610716	89.8582	50.9905	NaN	14.3327	NaN	0.45828	NaN	NaN
1820	5	CS76368	71.8303		N/A	Not Applicable	16.7649	76.028	2537.06	7168.7	NaN	9905.2	NaN	10389.3	NaN	40622.7	NaN	28024	NaN	36.8615	90.957	NaN	0.323965	0.44087	7.99747	NaN	0.937445	NaN	0.703982	88.2572	61.7817	NaN	14.4472	NaN	0.423275	NaN	NaN
1820	14	CS76368	60.6428		N/A	Not Applicable	16.9275	88.6957	2152.49	6292.8	NaN	10642.7	NaN	10273.7	NaN	45364.6	NaN	24915.9	NaN	36.4375	77.9081	NaN	0.315419	0.37497	7.59436	NaN	0.513628	NaN	0.506146	87.0636	53.6318	NaN	11.0407	NaN	0.320105	NaN	NaN
1820	23	CS76368	61.5317		N/A	Not Applicable	19.2306	77.6328	2640.02	7043.64	NaN	9689.25	NaN	8531.99	NaN	44723.4	NaN	27550.7	NaN	35.5748	85.5455	NaN	0.321045	0.42747	6.89905	NaN	0.911239	NaN	0.646112	91.2141	60.3424	NaN	14.9996	NaN	0.383471	NaN	NaN
1820	32	CS76368	59.4903		N/A	Not Applicable	15.8745	91.2611	2254.79	7187.21	NaN	9346.54	NaN	10094	NaN	48817.3	NaN	27273.6	NaN	40.257	83.2013	NaN	0.264956	0.3656	7.12129	NaN	0.453778	NaN	0.355262	91.9707	56.4238	NaN	10.0817	NaN	0.203447	NaN	NaN
1820	41	CS76368	59.7707		N/A	Not Applicable	18.5305	54.3521	2680.44	6700.31	NaN	8072.86	NaN	9013.6	NaN	40194.4	NaN	25099	NaN	36.2858	88.2008	NaN	0.501522	0.540813	6.70944	NaN	0.650185	NaN	0.649771	96.448	56.5375	NaN	12.4026	NaN	0.572793	NaN	NaN
1820	50	CS76368	62.2597		N/A	Not Applicable	22.7178	70.6735	2847.29	6655.63	NaN	10095.4	NaN	8329.65	NaN	36937.6	NaN	25080.2	NaN	36.7577	106.154	NaN	0.473932	0.486509	5.98825	NaN	1.02187	NaN	0.267891	84.5293	56.4084	NaN	11.7044	NaN	0.580337	NaN	NaN
1820	59	CS76368	62.9938		N/A	Not Applicable	18.5805	74.9495	2363.43	6740.52	NaN	9716.05	NaN	9727.41	NaN	41851.7	NaN	27018.2	NaN	41.4456	86.6024	NaN	0.368974	0.485734	7.46925	NaN	0.756734	NaN	0.195219	90.6594	60.2966	NaN	13.8024	NaN	0.421643	NaN	NaN
1820	68	CS76368	62.5974		N/A	Not Applicable	26.7793	77.748	3420.02	6603.45	NaN	9450.9	NaN	8898.31	NaN	38482.3	NaN	26368	NaN	34.7603	81.9589	NaN	0.385114	0.420263	6.1137	NaN	0.78156	NaN	0.66202	84.3655	59.745	NaN	11.7107	NaN	0.390945	NaN	NaN
1820	77	CS76368	60.2405		N/A	Not Applicable	15.3089	69.4693	2290.7	6538.92	NaN	8404.94	NaN	9735.91	NaN	41877.2	NaN	25892.2	NaN	38.7621	88.915	NaN	0.37345	0.844768	7.20743	NaN	0.588355	NaN	0.292884	93.7984	56.5909	NaN	13.3421	NaN	0.398522	NaN	NaN
1820	6	CS76369	71.356		N/A	Not Applicable	16.6308	84.5593	296.407	5882.78	NaN	10251.1	NaN	9192.57	NaN	48282.3	NaN	24608.5	NaN	43.2302	82.8705	NaN	0.252553	0.454565	6.56486	NaN	0.703662	NaN	0.58518	90.9619	52.0116	NaN	10.1564	NaN	0.473838	NaN	NaN
1820	15	CS76369	77.2566		N/A	Not Applicable	21.4688	66.0247	860.425	6873.07	NaN	7917.71	NaN	5389.11	NaN	40499.3	NaN	27321.5	NaN	44.0861	76.147	NaN	0.324269	0.399325	7.37302	NaN	0.714916	NaN	0.162903	91.7241	63.3287	NaN	15.3057	NaN	0.767434	NaN	NaN
1820	24	CS76369	68.7098		N/A	Not Applicable	13.2678	86.8575	260.147	6282.32	NaN	9964.7	NaN	10232.9	NaN	48185.3	NaN	25425	NaN	48.5336	84.3457	NaN	0.29862	0.430426	6.33374	NaN	0.592462	NaN	1.06927	91.2722	53.5973	NaN	8.84448	NaN	0.493963	NaN	NaN
1820	33	CS76369	65.9818		N/A	Not Applicable	20.1585	97.8646	440.071	6510.15	NaN	9626.1	NaN	8075.42	NaN	44452.5	NaN	26383.3	NaN	38.7011	84.3314	NaN	0.282167	0.55874	6.26023	NaN	1.60802	NaN	0.812066	90.1532	58.5492	NaN	6.94266	NaN	0.551118	NaN	NaN
1820	42	CS76369	71.7113		N/A	Not Applicable	19.609	59.8148	671.392	6909.17	NaN	7430.14	NaN	7471.59	NaN	41553.9	NaN	28316.7	NaN	37.2717	86.0493	NaN	0.328809	0.724711	7.69491	NaN	0.413382	NaN	0.194233	95.0402	64.6277	NaN	13.7371	NaN	1.09556	NaN	NaN
1820	51	CS76369	62.1599		N/A	Not Applicable	19.1842	98.5293	271.863	5719.55	NaN	9680.7	NaN	8212.94	NaN	52065.9	NaN	24464.9	NaN	40.51	77.7076	NaN	0.319779	0.584591	5.58381	NaN	0.937038	NaN	0.58763	97.8823	51.4273	NaN	6.81248	NaN	0.588691	NaN	NaN
1820	60	CS76369	68.2633		N/A	Not Applicable	18.6258	75.4016	586.193	6420	NaN	9021.68	NaN	7175	NaN	39023.1	NaN	27100.7	NaN	43.834	88.859	NaN	0.347657	0.33555	6.64201	NaN	0.635122	NaN	0.388483	88.158	62.0465	NaN	9.68327	NaN	0.883337	NaN	NaN
1820	69	CS76369	64.7696		N/A	Not Applicable	19.0518	83.5865	467.581	6960.49	NaN	9377.17	NaN	8774.99	NaN	48318.7	NaN	25846.3	NaN	39.8798	87.4286	NaN	0.25583	0.438458	6.56744	NaN	0.755208	NaN	0.875445	102.654	59.4731	NaN	5.8463	NaN	0.628967	NaN	NaN
1820	78	CS76369	69.2158		N/A	Not Applicable	17.3109	73.7078	498.102	6335.74	NaN	8531.85	NaN	6284.15	NaN	42509.1	NaN	26654.7	NaN	45.9229	85.7614	NaN	0.365713	1.20916	6.50075	NaN	0.727802	NaN	0.442413	94.6891	59.2959	NaN	10.7976	NaN	0.623993	NaN	NaN
1820	87	CS76369	68.817		N/A	Not Applicable	20.8855	76.6767	574.434	6508.49	NaN	9375.28	NaN	7054.42	NaN	44999.7	NaN	27892.8	NaN	38.929	81.8907	NaN	0.299851	0.438126	6.03605	NaN	0.687747	NaN	0.242223	96.4647	61.4397	NaN	10.648	NaN	0.594518	NaN	NaN
1820	96	CS76369	76.0607		N/A	Not Applicable	19.2785	52.8719	588.264	6550.28	NaN	7737.23	NaN	7513.33	NaN	44272.5	NaN	25561.5	NaN	40.0652	84.1786	NaN	0.298349	0.563849	7.14086	NaN	0.52198	NaN	0.0420063	103.436	58.4109	NaN	10.7904	NaN	0.863825	NaN	NaN
1820	105	CS76369	70.5382		N/A	Not Applicable	20.2986	71.6558	521.14	6454.26	NaN	10246.4	NaN	7328.16	NaN	42658.8	NaN	26467.5	NaN	35.988	89.4236	NaN	0.217185	0.579091	6.13523	NaN	0.771813	NaN	0.141289	92.0288	57.839	NaN	8.56394	NaN	0.528077	NaN	NaN
1820	7	CS76370	77.1983		N/A	Not Applicable	16.1993	92.8446	480.216	6670.12	NaN	9433.91	NaN	7930.36	NaN	55107.4	NaN	24325.7	NaN	40.8806	82.4977	NaN	0.34375	0.388673	6.72035	NaN	0.75979	NaN	0.633313	106.958	50.7954	NaN	5.40674	NaN	0.545178	NaN	NaN
1820	16	CS76370	73.4751		N/A	Not Applicable	17.8856	93.6667	352.91	6818.14	NaN	9504.67	NaN	8524.86	NaN	51546	NaN	22547	NaN	42.6389	79.0634	NaN	0.38324	0.289892	8.06924	NaN	1.17192	NaN	0.75431	104.486	46.1321	NaN	4.02715	NaN	0.547696	NaN	NaN
1820	25	CS76370	81.3806		N/A	Not Applicable	17.9346	96.7421	345.08	6695.88	NaN	8310.99	NaN	7335.82	NaN	50495.5	NaN	24642.6	NaN	40.4233	79.5311	NaN	0.435227	0.452008	6.36691	NaN	0.899808	NaN	0.731131	99.912	52.3757	NaN	5.91636	NaN	0.509877	NaN	NaN
1820	34	CS76370	77.0117		N/A	Not Applicable	14.4489	95.6376	391.938	5979.07	NaN	10316.5	NaN	9599.93	NaN	50785.6	NaN	21162.4	NaN	44.3685	72.6668	NaN	0.392811	0.358088	7.48588	NaN	0.90638	NaN	0.848773	98.1586	45.05	NaN	4.86536	NaN	0.623937	NaN	NaN
1820	43	CS76370	79.5667		N/A	Not Applicable	16.1305	69.2148	528.497	5877.81	NaN	9712.56	NaN	7685.7	NaN	53480.6	NaN	20587.4	NaN	44.0162	71.2184	NaN	0.440626	0.258026	7.44657	NaN	0.643069	NaN	0.402196	122.039	44.2621	NaN	4.94553	NaN	0.669013	NaN	NaN
1820	52	CS76370	69.5086		N/A	Not Applicable	14.744	103.565	474.57	6392.62	NaN	9602.77	NaN	7761.7	NaN	51559.2	NaN	23216	NaN	44.9766	74.5049	NaN	0.448271	0.358623	6.68669	NaN	0.923604	NaN	1.16575	101.072	47.5273	NaN	4.87036	NaN	0.654626	NaN	NaN
1820	61	CS76370	68.1619		N/A	Not Applicable	17.9988	104.458	571.712	5774.15	NaN	9699.25	NaN	7719.49	NaN	55170.6	NaN	19865.4	NaN	39.8405	85.0031	NaN	0.406803	0.399837	6.54579	NaN	0.903414	NaN	0.0750623	126.946	42.9037	NaN	3.12509	NaN	0.431031	NaN	NaN
1820	70	CS76370	77.586		N/A	Not Applicable	14.6997	88.4173	287.482	6751.86	NaN	8974	NaN	8668.88	NaN	53095.7	NaN	23393.3	NaN	48.7247	69.1628	NaN	0.392169	0.374478	7.60241	NaN	0.781539	NaN	0.540064	102.669	48.4933	NaN	6.43419	NaN	0.538164	NaN	NaN
1820	79	CS76370	70.0511		N/A	Not Applicable	16.6796	92.7676	379.772	5493.03	NaN	10120.8	NaN	9679.38	NaN	52495.1	NaN	19844.7	NaN	42.8461	71.6599	NaN	0.368752	0.424546	6.65954	NaN	0.813502	NaN	0.265384	117.867	42.5021	NaN	3.54967	NaN	0.606653	NaN	NaN
1820	88	CS76370	71.0981		N/A	Not Applicable	16.5614	92.3195	558.404	6337.74	NaN	9655.47	NaN	8861.21	NaN	51369.6	NaN	21866	NaN	49.0977	73.5625	NaN	0.361027	0.423422	7.12799	NaN	0.925719	NaN	0.645356	101.501	45.5383	NaN	5.33602	NaN	0.540982	NaN	NaN
1820	97	CS76370	69.4332		N/A	Not Applicable	20.2812	94.95	492.943	5699.33	NaN	8209.15	NaN	6510.49	NaN	48639.1	NaN	20684.6	NaN	42.7734	74.9308	NaN	0.506365	0.381436	5.84986	NaN	0.676596	NaN	0.422686	111.068	45.4902	NaN	4.24272	NaN	0.610476	NaN	NaN
1820	106	CS76370	71.5093		N/A	Not Applicable	15.1269	89.9708	300.901	6322.41	NaN	8412.9	NaN	8919.26	NaN	48416.7	NaN	22017.7	NaN	51.2107	82.0686	NaN	0.354364	0.42965	7.29989	NaN	0.666187	NaN	1.09321	91.5691	44.5016	NaN	5.93478	NaN	0.462791	NaN	NaN
1820	8	CS76371	73.4598		N/A	Not Applicable	23.0274	73.0907	1579.61	7676.29	NaN	7056.41	NaN	8549.2	NaN	38884.4	NaN	29645.7	NaN	38.3493	82.4789	NaN	0.347981	0.465058	6.38861	NaN	0.506627	NaN	-0.0683502	89.6518	65.8772	NaN	8.47519	NaN	0.677197	NaN	NaN
1820	17	CS76371	80.2565		N/A	Not Applicable	15.2545	88.4953	678.603	8219.22	NaN	6982.58	NaN	9015.47	NaN	36075.3	NaN	32795.5	NaN	45.8322	86.3788	NaN	0.317452	0.477014	7.93839	NaN	0.37986	NaN	0.82352	70.0581	68.4327	NaN	15.982	NaN	0.649537	NaN	NaN
1820	26	CS76371	69.3163		N/A	Not Applicable	18.0948	92.0027	361.981	6572.62	NaN	9122.85	NaN	11572	NaN	44347.2	NaN	25698.5	NaN	49.9464	82.1435	NaN	0.378216	0.30084	6.92961	NaN	0.362411	NaN	0.448132	90.457	55.1632	NaN	6.6748	NaN	0.592302	NaN	NaN
1820	35	CS76371	75.3565		N/A	Not Applicable	16.1268	83.7728	780.462	8360.24	NaN	7754.63	NaN	10294.2	NaN	38715.1	NaN	32568	NaN	44.7579	86.9741	NaN	0.333813	0.419729	7.69278	NaN	0.339771	NaN	0.524847	78.564	70.059	NaN	16.7839	NaN	0.519685	NaN	NaN
1820	44	CS76371	80.4757		N/A	Not Applicable	18.4426	94.6944	425.487	6452.49	NaN	8085.22	NaN	10688.9	NaN	39387.9	NaN	26399.1	NaN	48.104	74.7028	NaN	0.390606	0.339883	6.48255	NaN	0.436643	NaN	0.526487	80.136	56.7681	NaN	8.25381	NaN	0.778966	NaN	NaN
1820	53	CS76371	90.437		N/A	Not Applicable	16.3302	78.2181	636.221	8248.77	NaN	7000.68	NaN	9926.2	NaN	36683.4	NaN	31528	NaN	50.9248	87.4306	NaN	0.227728	0.518082	8.4132	NaN	0.345551	NaN	0.716738	71.3133	61.5281	NaN	11.0567	NaN	0.581998	NaN	NaN
1820	62	CS76371	64.8844		N/A	Not Applicable	18.9013	95.5937	330.845	6228.6	NaN	7866.3	NaN	10913	NaN	39283.8	NaN	25481.3	NaN	50.7832	87.4925	NaN	0.348509	0.50945	6.62506	NaN	0.4026	NaN	0.611367	80.6335	53.4776	NaN	7.30707	NaN	0.608686	NaN	NaN
1820	71	CS76371	73.7195		N/A	Not Applicable	18.8966	83.6051	997.436	8298.06	NaN	7059.73	NaN	10104.6	NaN	36513.4	NaN	32438.4	NaN	43.8711	86.3038	NaN	0.305754	0.501999	7.10319	NaN	0.467105	NaN	0.555166	73.3846	65.9894	NaN	11.6277	NaN	0.469927	NaN	NaN
1820	80	CS76371	66.4573		N/A	Not Applicable	20.0432	71.0152	1174.21	7682.39	NaN	6973.07	NaN	8187.56	NaN	36670.9	NaN	29520.9	NaN	36.7908	87.5014	NaN	0.362912	1.29011	6.08184	NaN	0.552847	NaN	0.421183	87.1095	65.5201	NaN	8.22467	NaN	0.95612	NaN	NaN
1820	89	CS76371	82.9587		N/A	Not Applicable	27.4139	81.317	1275.48	8019.42	NaN	6168.04	NaN	7521.71	NaN	36060.4	NaN	32378.5	NaN	37.3425	81.1416	NaN	0.294207	0.458346	5.88623	NaN	0.514939	NaN	1.53758	82.0054	71.4284	NaN	11.738	NaN	0.671059	NaN	NaN
1820	98	CS76371	67.1805		N/A	Not Applicable	21.7199	73.6706	1137.12	8215.13	NaN	6891.14	NaN	7762.3	NaN	35620.5	NaN	33517.8	NaN	38.1647	86.9744	NaN	0.378867	0.501221	5.86056	NaN	0.37513	NaN	0.369307	83.6766	75.7584	NaN	10.123	NaN	0.843978	NaN	NaN
1820	9	CS76372	65.1559		N/A	Not Applicable	19.0713	103.616	524.485	5695.24	NaN	7761.6	NaN	11895.6	NaN	50597.6	NaN	22452.8	NaN	36.158	79.8208	NaN	0.425807	0.385317	7.12605	NaN	0.883702	NaN	0.878312	147.591	47.2795	NaN	12.7038	NaN	0.652521	NaN	NaN
1820	18	CS76372	74.2283		N/A	Not Applicable	17.4382	75.3974	807.915	6499.13	NaN	7297.41	NaN	11049.3	NaN	41377.2	NaN	24928.2	NaN	35.5698	80.8629	NaN	0.303142	0.352143	8.19295	NaN	1.34368	NaN	1.8819	128.218	54.1341	NaN	26.1231	NaN	0.723415	NaN	NaN
1820	27	CS76372	69.8393		N/A	Not Applicable	17.447	86.4624	255.725	6408.42	NaN	11961	NaN	8604.81	NaN	52932.2	NaN	21792.2	NaN	45.076	80.1753	NaN	0.306003	0.36662	5.98765	NaN	0.857061	NaN	1.02925	112.098	45.9108	NaN	5.01626	NaN	0.592686	NaN	NaN
1820	36	CS76372	72.5942		N/A	Not Applicable	20.5476	80.0663	770.116	6649	NaN	6272.82	NaN	9431.92	NaN	38143.6	NaN	27403.3	NaN	38.059	68.9172	NaN	0.386405	0.439612	6.17723	NaN	1.79214	NaN	1.19924	119.951	60.6565	NaN	29.4308	NaN	0.837818	NaN	NaN
1820	45	CS76372	73.2042		N/A	Not Applicable	13.9169	93.836	386.353	5586.46	NaN	7517.84	NaN	9822.01	NaN	46090.5	NaN	21681	NaN	35.6563	66.1411	NaN	0.374273	0.359072	7.08392	NaN	0.700048	NaN	0.527004	117.675	45.6793	NaN	14.018	NaN	0.877743	NaN	NaN
1820	54	CS76372	75.8363		N/A	Not Applicable	17.3958	72.5545	915.924	6357.82	NaN	6879.02	NaN	9453.53	NaN	51416.4	NaN	24984.5	NaN	38.2168	79.0866	NaN	0.292261	0.403202	8.08689	NaN	0.719572	NaN	1.11429	153.548	52.9724	NaN	21.8443	NaN	0.726016	NaN	NaN
1820	63	CS76372	69.9998		N/A	Not Applicable	13.5081	91.0847	379.275	5623.57	NaN	8133.99	NaN	12079.1	NaN	52475.4	NaN	21424.2	NaN	41.452	74.1132	NaN	0.341887	0.424432	8.3981	NaN	0.617869	NaN	0.339084	133.051	43.5797	NaN	12.3961	NaN	0.598989	NaN	NaN
1820	72	CS76372	69.1727		N/A	Not Applicable	19.3865	83.4807	867.046	7078.58	NaN	5783.38	NaN	9475.84	NaN	48401.6	NaN	29359.8	NaN	28.8446	78.7409	NaN	0.318381	0.460165	6.58924	NaN	0.734082	NaN	0.657281	132.68	65.1852	NaN	26.4047	NaN	0.648082	NaN	NaN
1820	81	CS76372	66.7637		N/A	Not Applicable	17.6831	84.8426	730.826	5527.84	NaN	7366.76	NaN	10572.3	NaN	45463.3	NaN	21224.5	NaN	36.8289	67.5959	NaN	0.422544	0.488358	6.69031	NaN	1.77859	NaN	0.639731	135.745	45.308	NaN	12.254	NaN	0.720832	NaN	NaN
1820	99	CS76372	70.3648		N/A	Not Applicable	20.219	92.6435	651.266	5854.42	NaN	7557.99	NaN	10708.5	NaN	47915	NaN	23388.7	NaN	36.0806	70.6484	NaN	0.396169	0.305217	7.23809	NaN	0.591804	NaN	0.891518	137.657	51.1162	NaN	16.3264	NaN	0.881786	NaN	NaN
1821	1	Col-0	102.806		N/A	Not Applicable	28.4404	84.9488	985.528	11065.9	NaN	7213.76	NaN	11798.1	NaN	49791.8	NaN	41698.4	NaN	43.6502	111.229	NaN	0.672475	0.772333	8.36894	NaN	2.0021	NaN	14.8576	148.728	98.2608	NaN	13.2958	NaN	1.33288	NaN	NaN
1821	19	Col-0	113.598		N/A	Not Applicable	31.3108	81.3717	880.644	11202.9	NaN	7114.6	NaN	12855.1	NaN	49979.7	NaN	40345	NaN	54.7454	114.893	NaN	0.873872	0.697061	8.75771	NaN	2.75131	NaN	16.388	150.133	94.6805	NaN	11.5799	NaN	1.85457	NaN	NaN
1821	37	Col-0	130.766		N/A	Not Applicable	28.1193	90.1775	1129.03	11932.9	NaN	8666.47	NaN	11206	NaN	51153.5	NaN	45661	NaN	46.5406	114.034	NaN	0.715314	0.610448	8.82377	NaN	1.38422	NaN	11.8615	134.224	105.067	NaN	18.5873	NaN	1.14286	NaN	NaN
1821	64	Col-0	123.369		N/A	Not Applicable	23.8209	73.2913	620.275	9753.13	NaN	9424.81	NaN	13788.6	NaN	58389.1	NaN	34680.8	NaN	51.2911	101.953	NaN	0.650564	0.73782	10.9301	NaN	1.73962	NaN	14.6955	140.572	76.8048	NaN	16.3517	NaN	1.34969	NaN	NaN
1821	82	Col-0	135.749		N/A	Not Applicable	28.9398	76.753	774.597	10908.1	NaN	9071.12	NaN	12168.9	NaN	51128.3	NaN	41606.7	NaN	50.6301	103.185	NaN	0.592986	0.719381	9.97413	NaN	1.35234	NaN	12.228	123.56	91.7758	NaN	22.1282	NaN	1.15624	NaN	NaN
1821	100	Col-0	128.883		N/A	Not Applicable	23.3329	71.5833	925.385	9904.64	NaN	9971.67	NaN	14082.9	NaN	61567.8	NaN	34979.9	NaN	47.4068	105.494	NaN	0.699643	0.685343	9.44999	NaN	1.88307	NaN	15.5084	153.656	79.4934	NaN	13.669	NaN	1.08268	NaN	NaN
1821	3	CS76373	85.9488		N/A	Not Applicable	20.8348	78.2614	461.999	9613.78	NaN	8577.7	NaN	10681.7	NaN	62565.1	NaN	35544.2	NaN	63.8839	115.724	NaN	1.19952	0.678038	9.17553	NaN	2.82891	NaN	12.8016	193.23	86.0375	NaN	18.106	NaN	3.81904	NaN	NaN
1821	21	CS76373	86.7849		N/A	Not Applicable	24.8214	77.8828	396.226	10280.1	NaN	7809.26	NaN	9181.5	NaN	56547	NaN	39027.4	NaN	63.572	104.931	NaN	1.08804	0.640421	9.46541	NaN	1.83067	NaN	11.2264	186.366	93.6933	NaN	18.7353	NaN	1.15739	NaN	NaN
1821	39	CS76373	94.9661		N/A	Not Applicable	35.4676	66.1369	604.982	12073.6	NaN	6885.83	NaN	7562.45	NaN	55298.4	NaN	45649.1	NaN	72.7592	105.496	NaN	0.699116	0.606392	8.87638	NaN	2.50366	NaN	10.4937	164.547	106.205	NaN	17.3048	NaN	1.2868	NaN	NaN
1821	66	CS76373	93.0287		N/A	Not Applicable	24.0602	79.0546	498.409	10455.2	NaN	7641.43	NaN	7855.06	NaN	55363.1	NaN	41647.9	NaN	71.5382	101.558	NaN	0.772478	0.539142	9.6178	NaN	2.64292	NaN	9.12837	132.151	94.9427	NaN	24.1135	NaN	1.23236	NaN	NaN
1821	84	CS76373	84.9471		N/A	Not Applicable	22.9644	84.1222	352.975	9470.52	NaN	9084.96	NaN	11035.3	NaN	62500.5	NaN	34278.3	NaN	73.4432	108.316	NaN	0.752156	0.667445	10.7178	NaN	3.24805	NaN	12.3757	149.727	75.0323	NaN	17.9235	NaN	2.49513	NaN	NaN
1821	102	CS76373	83.403		N/A	Not Applicable	21.3937	72.1729	424.057	9121.41	NaN	8399.5	NaN	10266.7	NaN	57155.3	NaN	35067.4	NaN	66.681	106.86	NaN	0.720825	0.51139	9.78271	NaN	3.0215	NaN	13.6142	135.149	78.7003	NaN	23.1804	NaN	1.03731	NaN	NaN
1821	4	CS76374	101.819		N/A	Not Applicable	25.4426	68.3349	307.455	10751.3	NaN	8895.73	NaN	8741.43	NaN	70343.1	NaN	42802.4	NaN	72.709	121.191	NaN	1.16103	0.811416	9.44427	NaN	1.08358	NaN	11.3939	213.299	102.397	NaN	6.49732	NaN	2.02182	NaN	NaN
1821	22	CS76374	86.635		N/A	Not Applicable	29.7911	70.0259	258.29	10661.6	NaN	7655.26	NaN	7765.2	NaN	59872.2	NaN	41285.2	NaN	70.8863	111.596	NaN	0.798654	0.772381	8.88947	NaN	1.46805	NaN	11.1505	184.447	96.8394	NaN	5.05008	NaN	1.06008	NaN	NaN
1821	40	CS76374	101.489		N/A	Not Applicable	29.0392	63.2708	266.462	10508	NaN	8146.61	NaN	8282.69	NaN	64971.2	NaN	39780.9	NaN	66.9915	108.885	NaN	0.702609	1.66819	9.25682	NaN	1.25144	NaN	10.236	184.95	91.5274	NaN	4.4931	NaN	1.38441	NaN	NaN
1821	67	CS76374	96.5445		N/A	Not Applicable	24.9082	63.8186	292.736	9985.6	NaN	9141.74	NaN	8618.08	NaN	61101.8	NaN	41489.2	NaN	72.256	115.174	NaN	0.756368	1.59713	10.3498	NaN	1.12431	NaN	9.82177	169.476	95.5697	NaN	6.18961	NaN	1.03387	NaN	NaN
1821	85	CS76374	99.9707		N/A	Not Applicable	25.1429	62.4317	290.486	10234.7	NaN	9479.88	NaN	8915.17	NaN	64316	NaN	39523.1	NaN	73.42	115.779	NaN	0.810231	0.614396	9.9829	NaN	1.61464	NaN	10.3797	171.479	93.0321	NaN	5.95319	NaN	1.06496	NaN	NaN
1821	103	CS76374	98.1673		N/A	Not Applicable	21.2654	78.6667	344.544	10739.6	NaN	8869.21	NaN	9096.77	NaN	69389.6	NaN	45022	NaN	73.2121	117.075	NaN	0.698025	0.580531	10.4875	NaN	1.3104	NaN	9.59812	154.892	98.9824	NaN	7.09954	NaN	0.974738	NaN	NaN
1821	5	CS76375	152.645		N/A	Not Applicable	24.0138	76.4259	470.552	11280.1	NaN	8430.43	NaN	8715.09	NaN	60912.2	NaN	43932.6	NaN	66.243	115.191	NaN	1.29266	0.910551	9.09217	NaN	0.952997	NaN	9.89476	191.75	105.884	NaN	4.51334	NaN	1.18484	NaN	NaN
1821	23	CS76375	147.404		N/A	Not Applicable	37.6007	77.8755	374.793	12248.4	NaN	6522.14	NaN	7123.51	NaN	57078.3	NaN	47087	NaN	78.5787	112.774	NaN	1.15362	0.629454	7.81054	NaN	1.61677	NaN	10.5628	178.116	112.628	NaN	3.87507	NaN	0.74158	NaN	NaN
1821	41	CS76375	137.728		N/A	Not Applicable	33.0924	64.357	414.267	10838.8	NaN	7168.95	NaN	8646.31	NaN	61816.8	NaN	40322.7	NaN	72.0159	102.314	NaN	0.844715	0.693087	8.66559	NaN	1.59392	NaN	12.1533	177.345	92.1504	NaN	3.52765	NaN	0.660337	NaN	NaN
1821	68	CS76375	139.293		N/A	Not Applicable	25.0643	80.424	428.342	10265.8	NaN	8538.55	NaN	8258.87	NaN	61538.8	NaN	40770.1	NaN	72.4586	110.313	NaN	0.90883	0.919006	8.93622	NaN	1.27521	NaN	12.208	160.346	93.9259	NaN	4.51842	NaN	0.645259	NaN	NaN
1821	86	CS76375	138.884		N/A	Not Applicable	26.3373	81.1665	395.466	10691.9	NaN	8579.79	NaN	9548.21	NaN	70564.6	NaN	40490.8	NaN	69.2882	111.086	NaN	0.917578	0.605229	8.65194	NaN	1.29892	NaN	10.413	181.404	90.979	NaN	4.34951	NaN	0.61012	NaN	NaN
1821	104	CS76375	150.628		N/A	Not Applicable	21.6227	77.1149	530.603	11116.4	NaN	10107.7	NaN	9286.2	NaN	68272.4	NaN	43573.2	NaN	64.7267	108.853	NaN	0.777986	0.695378	10.0824	NaN	0.971732	NaN	11.3276	167.662	97.966	NaN	5.94578	NaN	0.842356	NaN	NaN
1821	6	CS76376	102.503		N/A	Not Applicable	29.073	82.3157	704.165	10971.3	NaN	7775.66	NaN	7312	NaN	52075	NaN	40892.6	NaN	73.1882	115.087	NaN	1.04682	0.731844	10.8239	NaN	2.36878	NaN	9.9769	154.846	98.6765	NaN	1.79809	NaN	1.26913	NaN	NaN
1821	24	CS76376	95.8516		N/A	Not Applicable	27.1343	70.1302	725.039	10167.6	NaN	8625.62	NaN	9911.28	NaN	59340.6	NaN	36325.9	NaN	69.0639	106.763	NaN	0.634667	0.574901	11.0672	NaN	1.96281	NaN	10.2667	165.028	83.2884	NaN	2.0271	NaN	0.630593	NaN	NaN
1821	42	CS76376	103.858		N/A	Not Applicable	31.3783	79.8299	589.462	11627.9	NaN	6707.6	NaN	5175.99	NaN	51902.5	NaN	43597.1	NaN	76.1419	102.654	NaN	0.686473	0.642995	10.0536	NaN	1.94563	NaN	6.66858	127.827	100.117	NaN	2.1089	NaN	0.613215	NaN	NaN
1821	69	CS76376	120.918		N/A	Not Applicable	25.3532	63.3837	575.327	9458.61	NaN	8331	NaN	7972.85	NaN	58791.8	NaN	34780.7	NaN	74.4837	101.48	NaN	0.867124	0.693391	11.6335	NaN	2.11665	NaN	12.9429	162.048	80.1847	NaN	1.94095	NaN	0.782041	NaN	NaN
1821	87	CS76376	93.2967		N/A	Not Applicable	27.5041	68.3949	777.995	10316.4	NaN	8998.76	NaN	9166.92	NaN	64048.9	NaN	36884.2	NaN	57.489	112.484	NaN	0.60958	0.742867	11.661	NaN	2.40206	NaN	11.0453	169.687	83.3464	NaN	2.27767	NaN	0.543903	NaN	NaN
1821	105	CS76376	110.107		N/A	Not Applicable	27.2215	79.9887	843.722	11445.6	NaN	8257.18	NaN	8433.19	NaN	53109.6	NaN	44313.4	NaN	72.7095	117.312	NaN	0.776042	0.667331	10.8564	NaN	2.3761	NaN	9.99756	128.824	101.508	NaN	2.57805	NaN	0.588595	NaN	NaN
1821	7	CS76377	101.812		N/A	Not Applicable	24.6144	64.5285	553.492	11058.2	NaN	8718.57	NaN	8653.19	NaN	68191.7	NaN	42420.4	NaN	67.4297	112.31	NaN	0.678587	0.826239	11.1244	NaN	0.837993	NaN	10.4871	184.224	99.7277	NaN	17.1971	NaN	1.56026	NaN	NaN
1821	25	CS76377	87.8218		N/A	Not Applicable	28.9477	61.4307	532.12	11440.6	NaN	8457.4	NaN	9387.26	NaN	63201.2	NaN	44996.9	NaN	61.6198	115.312	NaN	0.508565	0.600542	10.2303	NaN	1.1012	NaN	10.1908	157.739	103.25	NaN	20.9632	NaN	0.961329	NaN	NaN
1821	43	CS76377	92.1814		N/A	Not Applicable	31.7775	61.4744	436.809	11742	NaN	7184.68	NaN	8784.64	NaN	53364	NaN	46551	NaN	65.2606	119.708	NaN	0.495523	0.605518	9.42414	NaN	1.73469	NaN	12.1129	128.476	108.679	NaN	17.5263	NaN	1.16384	NaN	NaN
1821	70	CS76377	109.221		N/A	Not Applicable	21.5905	70.3052	627.838	10134.7	NaN	10121.3	NaN	8922.2	NaN	70259.1	NaN	40490.3	NaN	59.1984	111.917	NaN	0.61552	0.6907	11.4722	NaN	0.880593	NaN	10.3254	181.791	89.3951	NaN	21.7422	NaN	1.34368	NaN	NaN
1821	88	CS76377	84.619		N/A	Not Applicable	28.8578	51.9952	524.275	10860	NaN	8390.89	NaN	10159.3	NaN	62312.2	NaN	41592.6	NaN	59.6264	121.416	NaN	0.600521	0.772019	9.87803	NaN	1.59475	NaN	10.3652	155.13	91.9813	NaN	19.1239	NaN	1.30751	NaN	NaN
1821	106	CS76377	86.4068		N/A	Not Applicable	27.1642	64.7933	578.283	11755.9	NaN	8722.68	NaN	9141.56	NaN	63981.4	NaN	47970.2	NaN	56.415	116.682	NaN	0.518208	0.764855	10.2312	NaN	1.22994	NaN	10.6492	140.964	107.99	NaN	29.6126	NaN	1.11799	NaN	NaN
1821	8	CS76378	105.66		N/A	Not Applicable	34.402	71.52	1188.41	10974.2	NaN	7516.27	NaN	7995.79	NaN	41423.9	NaN	48658.6	NaN	78.8571	114.913	NaN	0.740599	0.745345	10.4088	NaN	1.88782	NaN	9.28728	108.366	114.661	NaN	14.4797	NaN	1.56244	NaN	NaN
1821	26	CS76378	103.921		N/A	Not Applicable	22.3219	76.8247	1043.63	9833.28	NaN	10756.5	NaN	9325.62	NaN	50352.3	NaN	42992.9	NaN	67.1252	124.082	NaN	0.641065	0.743644	11.8163	NaN	1.12578	NaN	10.1995	116.786	96.2844	NaN	22.3048	NaN	1.05123	NaN	NaN
1821	44	CS76378	108.108		N/A	Not Applicable	24.958	74.2429	1068.2	9784.46	NaN	9979.82	NaN	9251.96	NaN	47832.7	NaN	42200.8	NaN	73.0345	116.238	NaN	0.615832	2.99928	10.7567	NaN	1.4738	NaN	10.8307	109.244	95.7244	NaN	16.9066	NaN	0.931828	NaN	NaN
1821	71	CS76378	97.3186		N/A	Not Applicable	27.3933	76.5702	1134.23	9680.98	NaN	9231.22	NaN	9105.48	NaN	46464.6	NaN	41735.2	NaN	70.7408	120.411	NaN	0.856674	1.1847	10.5394	NaN	1.28187	NaN	9.32752	116.841	98.9618	NaN	18.6999	NaN	1.54901	NaN	NaN
1821	89	CS76378	103.687		N/A	Not Applicable	30.3753	71.9022	1025.56	10403.8	NaN	9630.72	NaN	7774.49	NaN	49128.9	NaN	46895.7	NaN	62.7073	116.088	NaN	0.630496	0.694599	10.764	NaN	1.75603	NaN	7.24341	122.491	107.638	NaN	20.1661	NaN	1.00361	NaN	NaN
1821	107	CS76378	102.434		N/A	Not Applicable	27.1168	75.7113	990.188	9624.9	NaN	9382.55	NaN	8582.36	NaN	45990.4	NaN	44137.4	NaN	74.1214	112.14	NaN	0.659986	0.738855	10.7676	NaN	1.48084	NaN	10.7483	111.698	101.938	NaN	21.578	NaN	1.28609	NaN	NaN
1821	9	CS76379	93.9052		N/A	Not Applicable	34.4453	77.9153	711.056	12280.6	NaN	7137.12	NaN	5851.9	NaN	53148.4	NaN	44289.2	NaN	79.5772	112.28	NaN	0.902201	0.853544	8.14313	NaN	2.25643	NaN	7.17178	137.031	102.733	NaN	13.5183	NaN	1.24729	NaN	NaN
1821	27	CS76379	92.3574		N/A	Not Applicable	30.0061	92.8456	551.483	11942.1	NaN	8252.03	NaN	7246.6	NaN	52251.4	NaN	43780.3	NaN	76.0721	110.476	NaN	0.823008	0.597154	7.80424	NaN	2.1386	NaN	9.20232	126.334	96.8676	NaN	16.489	NaN	1.88488	NaN	NaN
1821	45	CS76379	97.2449		N/A	Not Applicable	22.4553	74.9343	557.581	10613.3	NaN	9038.64	NaN	8484.93	NaN	57737	NaN	37735.3	NaN	73.3901	106.568	NaN	0.550124	1.14619	9.23096	NaN	2.23104	NaN	9.89279	134.666	84.6253	NaN	14.0159	NaN	1.16425	NaN	NaN
1821	72	CS76379	97.0336		N/A	Not Applicable	31.2462	74.4808	837.68	10956.7	NaN	9192.3	NaN	8385.33	NaN	58324.5	NaN	40347.4	NaN	81.5637	111.171	NaN	0.912149	0.692504	8.60481	NaN	3.03862	NaN	8.49975	150.391	92.9402	NaN	18.0072	NaN	1.31177	NaN	NaN
1821	90	CS76379	89.0009		N/A	Not Applicable	39.5554	79.7815	732.571	12315.3	NaN	7014.46	NaN	6432.26	NaN	53152.8	NaN	45660.6	NaN	73.6784	110.121	NaN	0.818917	0.666795	7.95088	NaN	3.52452	NaN	9.02991	134.585	104.641	NaN	19.0543	NaN	1.26806	NaN	NaN
1821	108	CS76379	87.6796		N/A	Not Applicable	26.5554	71.7602	887.519	10167.9	NaN	8497.22	NaN	8626.5	NaN	62692.3	NaN	39298.2	NaN	63.264	111.196	NaN	0.608249	0.636135	8.86275	NaN	2.05503	NaN	9.53975	152.537	87.9888	NaN	21.9013	NaN	1.02505	NaN	NaN
1821	12	CS76380	105.269		N/A	Not Applicable	26.6599	75.0998	757.888	10678.8	NaN	8623.11	NaN	8255.68	NaN	59880.5	NaN	39362.1	NaN	77.4265	116.02	NaN	0.814463	0.589945	8.71322	NaN	2.02057	NaN	11.298	141.747	90.387	NaN	16.7748	NaN	1.43241	NaN	NaN
1821	30	CS76380	100.933		N/A	Not Applicable	31.6336	89.0444	949.685	11748.9	NaN	9155.05	NaN	7968.57	NaN	58961.8	NaN	39411.8	NaN	76.9539	109.232	NaN	0.880929	1.01865	8.78727	NaN	5.12649	NaN	9.10663	141.461	91.8044	NaN	10.4597	NaN	1.11017	NaN	NaN
1821	48	CS76380	89.7759		N/A	Not Applicable	31.2047	96.8663	716.491	11912.7	NaN	6240.54	NaN	5018.59	NaN	49588.7	NaN	43794.8	NaN	69.0049	104.93	NaN	0.753829	0.948653	7.31912	NaN	2.16433	NaN	6.13082	116.28	98.4426	NaN	16.677	NaN	1.16658	NaN	NaN
1821	57	CS76380	95.036		N/A	Not Applicable	30.3514	89.8311	560.21	11791.6	NaN	7874.43	NaN	6885.72	NaN	50529.4	NaN	41342.8	NaN	70.4473	106.023	NaN	0.86146	0.582352	8.48795	NaN	2.21395	NaN	10.4369	126.178	90.6508	NaN	19.6786	NaN	1.00765	NaN	NaN
1821	75	CS76380	90.3243		N/A	Not Applicable	28.0021	90.549	550.052	12416.7	NaN	9088	NaN	9362.08	NaN	62194.1	NaN	41361.8	NaN	63.6256	109.047	NaN	0.627708	0.603872	8.03272	NaN	3.41126	NaN	10.7969	151.139	91.7775	NaN	15.9241	NaN	0.850011	NaN	NaN
1821	93	CS76380	102.404		N/A	Not Applicable	24.5645	80.1199	863.357	10841.2	NaN	9424.82	NaN	8657.09	NaN	59909.2	NaN	39589.8	NaN	63.6731	101.919	NaN	0.605704	0.624588	8.71759	NaN	2.06261	NaN	11.1816	143.465	86.5295	NaN	19.7203	NaN	0.959211	NaN	NaN
1821	13	CS76381	105.52		N/A	Not Applicable	24.8946	78.772	604.428	10897.9	NaN	9488.89	NaN	9209.15	NaN	60467.5	NaN	40235.2	NaN	67.7642	113.688	NaN	0.69264	0.657546	9.26554	NaN	1.75684	NaN	11.2796	138.649	90.8785	NaN	4.83424	NaN	1.18999	NaN	NaN
1821	31	CS76381	108.196		N/A	Not Applicable	25.2441	65.6959	621.684	10355.5	NaN	9559.28	NaN	8532.55	NaN	60112.2	NaN	36042.3	NaN	64.5111	107.687	NaN	0.761136	0.490329	9.19344	NaN	1.89344	NaN	10.885	154.367	84.0938	NaN	4.0905	NaN	1.05515	NaN	NaN
1821	49	CS76381	105.512		N/A	Not Applicable	24.888	71.0061	679.174	10418.2	NaN	10229.7	NaN	10033.3	NaN	63957.3	NaN	37254.1	NaN	65.075	104.691	NaN	0.74469	0.821557	9.2868	NaN	1.585	NaN	10.5507	164.099	85.7745	NaN	4.40686	NaN	1.08075	NaN	NaN
1821	58	CS76381	104.399		N/A	Not Applicable	22.6805	79.5275	611.022	10768.6	NaN	9679.22	NaN	9582.15	NaN	60630.9	NaN	38302.7	NaN	54.0333	100.248	NaN	0.670675	0.770021	8.53868	NaN	2.1698	NaN	13.4751	140.743	84.1619	NaN	5.01636	NaN	0.870069	NaN	NaN
1821	76	CS76381	100.561		N/A	Not Applicable	26.1434	76.6782	570.889	11545.3	NaN	8863.46	NaN	9414.27	NaN	60328.2	NaN	41087	NaN	58.5129	108.577	NaN	0.688677	0.806535	8.2846	NaN	1.87289	NaN	11.3354	144.014	91.8127	NaN	4.82438	NaN	0.903855	NaN	NaN
1821	94	CS76381	98.1012		N/A	Not Applicable	31.1798	69.8147	764.205	11070.2	NaN	7696.14	NaN	8748.61	NaN	53445.7	NaN	38689.7	NaN	59.376	101.453	NaN	0.70755	2.98269	8.88705	NaN	2.01725	NaN	12.2185	134.599	87.903	NaN	3.62092	NaN	0.744631	NaN	NaN
1821	14	CS76383	91.6995		N/A	Not Applicable	25.6925	74.3762	1115.68	8846.7	NaN	9594.51	NaN	8970.9	NaN	57644.9	NaN	36352.5	NaN	82.5766	120.246	NaN	0.914342	0.689696	11.2596	NaN	1.77794	NaN	10.0325	144.941	80.6285	NaN	16.4134	NaN	0.919386	NaN	NaN
1821	32	CS76383	87.7405		N/A	Not Applicable	27.5505	69.9068	1154.48	9764.67	NaN	7531.37	NaN	6869.49	NaN	60496.4	NaN	38608.9	NaN	78.2734	109.266	NaN	0.685821	1.14726	9.48341	NaN	2.14888	NaN	11.3307	152.521	88.5295	NaN	11.254	NaN	0.756315	NaN	NaN
1821	50	CS76383	82.6237		N/A	Not Applicable	23.3607	68.1204	1213.87	9686.65	NaN	9450.81	NaN	8597.01	NaN	71158.6	NaN	36764.6	NaN	80.2526	113.987	NaN	1.00188	0.650291	9.5414	NaN	1.67367	NaN	10.9738	182.499	84.9656	NaN	14.607	NaN	0.728381	NaN	NaN
1821	59	CS76383	73.0333		N/A	Not Applicable	22.2625	78.047	1140.04	9852.54	NaN	8804.74	NaN	8152.89	NaN	71212.1	NaN	38878.7	NaN	62.5573	103.606	NaN	0.693255	0.780595	8.42141	NaN	2.26843	NaN	10.1203	172.774	85.5733	NaN	16.0752	NaN	0.7459	NaN	NaN
1821	77	CS76383	80.1689		N/A	Not Applicable	27.3834	70.0442	1199.46	10659	NaN	7877.38	NaN	7763.53	NaN	72302.6	NaN	40010.6	NaN	75.4955	115.61	NaN	0.794775	0.687158	8.22624	NaN	1.86191	NaN	11.2414	187.244	92.7751	NaN	11.4601	NaN	0.720177	NaN	NaN
1821	95	CS76383	80.0719		N/A	Not Applicable	30.9988	75.8809	1195.25	11241	NaN	7377.69	NaN	6754.65	NaN	62634.7	NaN	45098.5	NaN	79.2729	112.854	NaN	0.842972	0.658879	8.44867	NaN	1.93632	NaN	10.3558	155.392	103.444	NaN	12.0106	NaN	0.73843	NaN	NaN
1821	15	CS76384	107.732		N/A	Not Applicable	32.0935	66.9521	1068.43	10457.3	NaN	8087.72	NaN	7998.78	NaN	56600.3	NaN	40659.5	NaN	105.196	125.853	NaN	1.1445	0.738066	9.0455	NaN	1.99007	NaN	10.2482	150.64	92.8641	NaN	2.95037	NaN	2.59596	NaN	NaN
1821	33	CS76384	116.925		N/A	Not Applicable	23.2413	69.2536	928.222	10972.5	NaN	10511.3	NaN	10738.3	NaN	59184.1	NaN	43936.2	NaN	96.7507	131.721	NaN	1.14162	0.700611	9.54082	NaN	1.11623	NaN	10.7478	149.078	99.2202	NaN	5.44187	NaN	1.33088	NaN	NaN
1821	51	CS76384	95.1607		N/A	Not Applicable	25.7935	69.4967	863.378	9971.37	NaN	8706.84	NaN	8121.91	NaN	60110.8	NaN	41267.2	NaN	85.192	111.402	NaN	0.985389	1.03045	8.49361	NaN	1.47018	NaN	10.5929	146.572	93.4205	NaN	4.57467	NaN	0.932538	NaN	NaN
1821	60	CS76384	92.0652		N/A	Not Applicable	25.74	89.9586	1088.17	12218.1	NaN	7228.26	NaN	7251.07	NaN	54190.1	NaN	51834.2	NaN	90.915	130.778	NaN	0.842583	0.854743	8.06227	NaN	1.20659	NaN	8.29367	111.956	111.785	NaN	5.81115	NaN	1.03088	NaN	NaN
1821	78	CS76384	100.61		N/A	Not Applicable	24.6537	72.4523	1021.08	11531.3	NaN	8446.94	NaN	8028.37	NaN	56007	NaN	46801.2	NaN	90.4675	128.641	NaN	0.976348	0.931384	7.3608	NaN	1.31787	NaN	10.5579	125.253	102.248	NaN	4.73379	NaN	0.906778	NaN	NaN
1821	96	CS76384	103.679		N/A	Not Applicable	25.8273	69.5389	1270.15	11427.3	NaN	8605.09	NaN	8342.76	NaN	57426.6	NaN	46730.8	NaN	87.555	122.94	NaN	0.838357	0.716073	8.37451	NaN	1.3924	NaN	10.4307	133.612	102.807	NaN	4.67685	NaN	0.819434	NaN	NaN
1821	16	CS76385	112.66		N/A	Not Applicable	22.2283	69.8449	503.34	10067.3	NaN	9119.46	NaN	10296	NaN	50083.8	NaN	40917.4	NaN	95.9839	127.712	NaN	0.818405	1.84915	10.1132	NaN	1.10922	NaN	9.60049	116.746	91.7766	NaN	18.4576	NaN	2.15727	NaN	NaN
1821	34	CS76385	100.822		N/A	Not Applicable	28.1939	75.1369	496.659	11630	NaN	7897.07	NaN	8488.42	NaN	44468.3	NaN	48017.7	NaN	104.295	126.586	NaN	1.02054	0.686663	9.77899	NaN	1.40564	NaN	11.7294	103.853	112.136	NaN	22.1826	NaN	1.15293	NaN	NaN
1821	52	CS76385	102.158		N/A	Not Applicable	24.3673	65.5734	697.663	10470.3	NaN	8737.33	NaN	9332.45	NaN	44797.5	NaN	43573.5	NaN	94.5027	123.81	NaN	1.00533	0.874757	9.73471	NaN	1.23395	NaN	9.69507	107.578	100.989	NaN	22.967	NaN	0.907672	NaN	NaN
1821	61	CS76385	110.956		N/A	Not Applicable	22.765	73.9721	567.343	10948.7	NaN	10556.9	NaN	10224.4	NaN	50366.1	NaN	44560.7	NaN	105.432	124.886	NaN	1.00663	0.637249	11.4048	NaN	1.19427	NaN	10.3119	117.535	99.9746	NaN	21.0739	NaN	1.05895	NaN	NaN
1821	79	CS76385	107.834		N/A	Not Applicable	34.6087	77.0684	884.496	12759.1	NaN	7048.4	NaN	7886.5	NaN	38067.3	NaN	53357.2	NaN	113.378	127.819	NaN	1.1556	0.825104	8.64571	NaN	1.52171	NaN	10.0142	94.3948	123.859	NaN	18.1857	NaN	1.11753	NaN	NaN
1821	97	CS76385	106.591		N/A	Not Applicable	22.1041	71.7099	787.866	10913	NaN	10104.8	NaN	9930.75	NaN	48937.1	NaN	44179.6	NaN	84.6432	124.364	NaN	0.81162	0.766892	9.41842	NaN	1.04451	NaN	11.0478	111.591	97.991	NaN	22.1932	NaN	1.01618	NaN	NaN
1821	17	CS76399	127.064		N/A	Not Applicable	25.2487	74.9796	710.34	10905.3	NaN	10671.4	NaN	9178.61	NaN	59766.6	NaN	42751.1	NaN	74.878	114.918	NaN	0.582681	0.652639	13.5036	NaN	1.6098	NaN	10.2424	139.564	93.7037	NaN	16.5748	NaN	1.08183	NaN	NaN
1821	35	CS76399	113.605		N/A	Not Applicable	24.5401	67.4063	481.092	9750.31	NaN	11094	NaN	10676	NaN	61527.2	NaN	36490	NaN	67.6394	106.777	NaN	0.549147	0.699219	13.6142	NaN	2.25004	NaN	10.7852	146.662	82.7376	NaN	15.2309	NaN	0.993089	NaN	NaN
1821	53	CS76399	116.166		N/A	Not Applicable	23.5185	68.0665	606.589	10580.8	NaN	10526.6	NaN	9737.38	NaN	61377.5	NaN	39362	NaN	75.3908	118.103	NaN	0.562681	0.701044	13.123	NaN	1.9194	NaN	10.9643	143.251	84.3961	NaN	15.6727	NaN	1.02439	NaN	NaN
1821	62	CS76399	119.53		N/A	Not Applicable	23.8411	75.0765	646.221	11257	NaN	11147.9	NaN	9813	NaN	56828.1	NaN	42557	NaN	74.3437	116.925	NaN	0.650999	0.579201	13.5556	NaN	1.70834	NaN	10.8907	131.913	91.0963	NaN	16.436	NaN	1.19756	NaN	NaN
1821	80	CS76399	119.485		N/A	Not Applicable	23.8141	64.9437	546.006	10217.1	NaN	10232	NaN	9644.33	NaN	56599.6	NaN	38066.3	NaN	67.6446	110.461	NaN	0.550737	0.600261	11.9961	NaN	2.27472	NaN	11.0971	136.498	86.1181	NaN	13.3394	NaN	1.40482	NaN	NaN
1821	98	CS76399	112.327		N/A	Not Applicable	23.4447	66.4327	727.093	10529.4	NaN	10235.6	NaN	9528.49	NaN	54554.7	NaN	39617.4	NaN	64.3174	105.15	NaN	0.583178	0.608034	12.1821	NaN	2.20864	NaN	12.0078	128.288	88.8066	NaN	14.0678	NaN	1.39208	NaN	NaN
1821	18	CS76400	163.369	97.0644	N/A	Not Applicable	25.4651	80.8787	554.597	10440.4	NaN	7560.37	NaN	10628.1	NaN	69053.5	NaN	45772.6	NaN	47.6498	135.587	NaN	0.485419	0.746798	13.56	NaN	1.41431	NaN	11.387	152.308	99.2912	NaN	3.97647	NaN	0.718841	NaN	NaN
1821	36	CS76400	99.6873		N/A	Not Applicable	26.6166	86.5264	538.175	10426.5	NaN	7128.99	NaN	11255	NaN	68939.4	NaN	41552.8	NaN	50.5995	115.63	NaN	0.560453	0.633466	12.7244	NaN	1.83514	NaN	10.9453	157.591	93.3952	NaN	3.88113	NaN	0.841956	NaN	NaN
1821	54	CS76400	94.4415		N/A	Not Applicable	29.7609	83.0627	382.514	9505.77	NaN	6632.95	NaN	10790	NaN	59374.1	NaN	41910	NaN	49.817	112.006	NaN	0.604492	0.639224	12.028	NaN	2.60622	NaN	13.9236	136.861	91.7329	NaN	3.72391	NaN	0.752555	NaN	NaN
1821	63	CS76400	81.5985		N/A	Not Applicable	26.2846	73.3088	461.979	9215.73	NaN	7867.35	NaN	12162.1	NaN	63031.8	NaN	37859.7	NaN	43.5775	101.468	NaN	0.543005	0.624998	11.6051	NaN	2.10384	NaN	13.223	147.629	83.5498	NaN	3.57807	NaN	0.560447	NaN	NaN
1821	81	CS76400	82.5109		N/A	Not Applicable	29.2127	73.2855	399.412	9532.15	NaN	5787.59	NaN	10457.3	NaN	59729.8	NaN	39358.6	NaN	49.9498	111.823	NaN	0.618044	0.951985	10.1602	NaN	2.12194	NaN	12.383	141.513	90.0243	NaN	3.39531	NaN	0.859535	NaN	NaN
1821	99	CS76400	117.012		N/A	Not Applicable	24.2938	76.0443	657.701	11114.4	NaN	9155.49	NaN	11421.4	NaN	66728.4	NaN	46751.5	NaN	48.0123	119.805	NaN	0.499644	0.621225	14.0532	NaN	1.40031	NaN	11.7665	151.853	101.787	NaN	4.43128	NaN	0.874528	NaN	NaN
1821	10	Cvi-0	151.554		N/A	Not Applicable	22.372	81.477	526.301	9222.9	NaN	12400.9	NaN	13257.2	NaN	67100.5	NaN	33758.6	NaN	60.0855	104.111	NaN	0.668781	0.611616	13.7265	NaN	0.759275	NaN	11.311	163.215	77.8942	NaN	31.1699	NaN	1.07776	NaN	NaN
1821	28	Cvi-0	167.263		N/A	Not Applicable	31.1811	92.1017	641.212	10707.2	NaN	9390.65	NaN	7444.18	NaN	55104.4	NaN	39979	NaN	75.8089	103.474	NaN	0.828205	0.694229	11.0549	NaN	1.4585	NaN	8.97876	129.202	92.8541	NaN	29.2459	NaN	1.27471	NaN	NaN
1821	46	Cvi-0	148.716		N/A	Not Applicable	23.8315	84.8095	569.894	9100.99	NaN	10205.6	NaN	11213.9	NaN	63165	NaN	34521.2	NaN	81.9997	103.956	NaN	0.969145	0.657561	11.7357	NaN	1.08527	NaN	11.8917	142.911	79.1186	NaN	33.1847	NaN	0.972597	NaN	NaN
1821	55	Cvi-0	167.869		N/A	Not Applicable	28.2012	71.9415	664.405	8160.87	NaN	9360.62	NaN	9400.06	NaN	54043.8	NaN	30267.7	NaN	60.0255	92.5016	NaN	0.677036	0.49129	11.8195	NaN	2.61358	NaN	13.8387	160.494	70.9648	NaN	20.0876	NaN	0.856628	NaN	NaN
1821	73	Cvi-0	140.946		N/A	Not Applicable	25.4712	90.9462	597.092	7562.46	NaN	8531.91	NaN	9490.5	NaN	55181	NaN	28558	NaN	75.7187	88.076	NaN	0.630802	0.992173	11.3961	NaN	1.70246	NaN	12.5024	137.829	62.3884	NaN	23.3459	NaN	0.82604	NaN	NaN
1821	91	Cvi-0	128.556		N/A	Not Applicable	22.1904	81.9436	549.523	8452.37	NaN	11143.7	NaN	13729.9	NaN	62082	NaN	31220	NaN	55.4476	103.603	NaN	0.649395	0.582304	11.5209	NaN	1.15349	NaN	13.5189	156.452	69.9724	NaN	21.5242	NaN	0.770316	NaN	NaN
1821	11	Fab-2	43.3229		N/A	Not Applicable	25.0929	63.9774	572.754	9283.1	NaN	6853.94	NaN	13018.1	NaN	57771.6	NaN	36159.3	NaN	62.5771	109.713	NaN	0.439154	1.43096	8.71109	NaN	1.62452	NaN	13.8288	149.493	84.2227	NaN	14.0485	NaN	0.688106	NaN	NaN
1821	29	Fab-2	43.1638		N/A	Not Applicable	22.8925	78.0378	544.981	10572.5	NaN	8590.43	NaN	11549.8	NaN	62309.5	NaN	41401.1	NaN	60.0431	114.051	NaN	0.496116	0.674105	9.18335	NaN	1.28424	NaN	12.8087	158.542	97.9486	NaN	17.7197	NaN	0.607095	NaN	NaN
1821	47	Fab-2	42.5703		N/A	Not Applicable	21.1182	72.7343	568.842	9897.65	NaN	7819.92	NaN	11541.5	NaN	59148.2	NaN	37621.3	NaN	76.2185	105.383	NaN	0.604114	1.26972	8.54117	NaN	1.28805	NaN	12.0524	147.383	88.5024	NaN	18.3356	NaN	0.620487	NaN	NaN
1821	56	Fab-2	36.8413		N/A	Not Applicable	23.0885	71.6063	368.24	10427.5	NaN	7573.3	NaN	10841.3	NaN	55317.5	NaN	40009.1	NaN	57.8173	114.787	NaN	0.473608	1.2379	8.00357	NaN	1.57271	NaN	14.8684	129.209	88.0877	NaN	18.6096	NaN	0.398023	NaN	NaN
1821	74	Fab-2	44.6889		N/A	Not Applicable	19.7129	73.7006	580.669	10302.9	NaN	9062.5	NaN	11566.1	NaN	56021	NaN	41145.7	NaN	64.7967	109.627	NaN	0.369967	0.767198	9.89993	NaN	1.16693	NaN	12.8284	133.11	87.077	NaN	25.1421	NaN	0.575658	NaN	NaN
1821	92	Fab-2	43.7099		N/A	Not Applicable	26.7388	69.5757	640.496	10429.3	NaN	8136.5	NaN	11467.5	NaN	55342.8	NaN	38872.2	NaN	71.4625	108.843	NaN	0.532467	0.537329	9.89591	NaN	1.81352	NaN	15.5859	144.178	87.4456	NaN	14.0185	NaN	0.465494	NaN	NaN
1821	2	Ts-1	105.736		N/A	Not Applicable	29.5121	75.082	3164.88	10905.3	NaN	7335.05	NaN	10980.5	NaN	41767.2	NaN	40371	NaN	70.5716	128.291	NaN	2.06029	0.993606	7.44371	NaN	1.97026	NaN	12.4523	143.503	95.4209	NaN	12.6706	NaN	2.01441	NaN	NaN
1821	20	Ts-1	108.431		N/A	Not Applicable	27.2006	77.1908	2969.54	11487	NaN	8531.81	NaN	11482	NaN	48797	NaN	45131.9	NaN	57.0631	118	NaN	1.20842	0.953315	8.356	NaN	1.60173	NaN	9.79293	121.549	101.91	NaN	18.4654	NaN	1.42159	NaN	NaN
1821	38	Ts-1	109.695		N/A	Not Applicable	26.7061	77.3819	3190.61	11667.9	NaN	8850.91	NaN	11249.8	NaN	48077.2	NaN	45499.7	NaN	59.0855	127.273	NaN	1.28758	0.948423	8.14138	NaN	1.38174	NaN	10.0781	122.176	102.281	NaN	18.7261	NaN	0.94196	NaN	NaN
1821	65	Ts-1	98.6351		N/A	Not Applicable	25.3438	64.3894	2569.73	10421.5	NaN	8938.29	NaN	12475.7	NaN	54259.8	NaN	39719.3	NaN	56.5249	111.269	NaN	1.27529	0.879423	9.46166	NaN	1.71337	NaN	13.0215	142.991	90.5087	NaN	16.328	NaN	1.35899	NaN	NaN
1821	83	Ts-1	99.1907		N/A	Not Applicable	34.99	72.6955	4002.43	12173	NaN	6605.29	NaN	10501.9	NaN	42712.4	NaN	48126	NaN	63.3711	121.506	NaN	1.55899	0.716521	7.04198	NaN	2.08451	NaN	10.1392	104.349	112.005	NaN	18.0657	NaN	1.12079	NaN	NaN
1821	101	Ts-1	106.056		N/A	Not Applicable	29.9114	69.479	2769.96	10898.7	NaN	8084.66	NaN	11523.3	NaN	48828.9	NaN	43771.3	NaN	49.9021	112.292	NaN	1.13353	0.845529	9.08581	NaN	1.7892	NaN	12.8385	125.774	99.3018	NaN	17.4334	NaN	1.00667	NaN	NaN
1822	1	Col-0	114.431		N/A	Not Applicable	26.2196	79.6384	1040.79	10134.5	NaN	5453.57	NaN	9688.49	NaN	46305.6	NaN	36866.1	NaN	46.5438	106.228	NaN	0.418804	0.480022	8.74795	NaN	1.46306	NaN	7.94531	84.0564	78.0577	NaN	16.6632	NaN	0.550309	NaN	NaN
1822	19	Col-0	112.257		N/A	Not Applicable	22.4891	77.4495	846.752	9552.66	NaN	6115.39	NaN	9635.99	NaN	47267.2	NaN	34418	NaN	51.1075	100.664	NaN	0.493061	0.511676	8.69916	NaN	1.31241	NaN	8.33054	93.059	76.1466	NaN	17.5789	NaN	0.610438	NaN	NaN
1822	37	Col-0	118.92		N/A	Not Applicable	24.1683	68.9588	772.063	9378.17	NaN	6464.52	NaN	9683.08	NaN	46211.5	NaN	35186.4	NaN	46.7015	97.8503	NaN	0.445049	0.593671	8.06255	NaN	0.869618	NaN	8.84253	95.0114	76.5425	NaN	17.6164	NaN	0.568126	NaN	NaN
1822	64	Col-0	115.172		N/A	Not Applicable	22.3686	67.0405	653.4	9201.52	NaN	6164.24	NaN	10189.3	NaN	43895.2	NaN	33725.8	NaN	54.3882	94.5529	NaN	0.726091	0.602737	8.73213	NaN	1.28287	NaN	11.3404	91.4089	73.5727	NaN	14.629	NaN	0.79298	NaN	NaN
1822	82	Col-0	110.144		N/A	Not Applicable	19.457	73.5772	716.292	8545.45	NaN	7000.24	NaN	11184.8	NaN	46651.6	NaN	31802.9	NaN	48.6118	91.9563	NaN	0.637009	2.6375	8.19439	NaN	0.957919	NaN	11.5208	94.4666	68.1626	NaN	17.7403	NaN	0.684365	NaN	NaN
1822	100	Col-0	102.184		N/A	Not Applicable	22.2539	83.5985	882.099	9410.11	NaN	6229.83	NaN	8001.16	NaN	49108.6	NaN	35278.7	NaN	48.4899	109.13	NaN	0.515869	1.2638	8.68102	NaN	1.18674	NaN	6.01947	98.8015	76.0974	NaN	18.3077	NaN	0.870932	NaN	NaN
1822	3	CS76401	94.6833		N/A	Not Applicable	23.5685	71.7393	487.874	10004.5	NaN	5240.51	NaN	7793.81	NaN	37387	NaN	39871.8	NaN	45.087	100.399	NaN	0.350184	0.726286	8.12665	NaN	0.832106	NaN	8.75764	60.153	85.8531	NaN	23.2094	NaN	0.375864	NaN	NaN
1822	21	CS76401	92.3443		N/A	Not Applicable	21.4984	71.7915	435.237	9445.33	NaN	6788.46	NaN	9201.29	NaN	39759.6	NaN	35398.8	NaN	57.3947	103.182	NaN	0.413354	0.627934	8.16517	NaN	0.365921	NaN	8.7744	73.8443	79.0536	NaN	18.3414	NaN	0.405688	NaN	NaN
1822	39	CS76401	84.1639		N/A	Not Applicable	20.5584	58.9266	503.985	9504.15	NaN	7218.69	NaN	10149.4	NaN	42081.2	NaN	35344.3	NaN	52.2314	97.9202	NaN	0.510416	0.676931	8.27712	NaN	0.540755	NaN	8.63999	87.6469	80.2643	NaN	17.6415	NaN	0.395283	NaN	NaN
1822	66	CS76401	86.0076		N/A	Not Applicable	22.1504	75.6005	466.18	9854.57	NaN	6706.98	NaN	8492.19	NaN	36835.6	NaN	37397.4	NaN	63.1567	99.2977	NaN	0.654439	1.56342	7.58819	NaN	0.359338	NaN	8.84256	73.8417	83.4242	NaN	18.1596	NaN	0.356723	NaN	NaN
1822	84	CS76401	92.4837		N/A	Not Applicable	23.9153	65.8649	498.435	10316.9	NaN	6317.68	NaN	8313.19	NaN	32952.6	NaN	40773.4	NaN	55.5676	102.263	NaN	0.570967	0.693166	7.76105	NaN	1.02483	NaN	8.36069	67.4849	91.8145	NaN	17.3774	NaN	0.596361	NaN	NaN
1822	102	CS76401	93.8288		N/A	Not Applicable	21.3763	63.9359	463.16	9908.54	NaN	6535.31	NaN	8631.52	NaN	39439.1	NaN	37791.5	NaN	60.4705	96.2143	NaN	0.548654	0.688563	7.6522	NaN	0.714348	NaN	8.85561	83.7762	84.3443	NaN	16.6927	NaN	0.437314	NaN	NaN
1822	4	CS76402	94.9848		N/A	Not Applicable	25.6317	66.962	528.741	9639.54	NaN	5411.26	NaN	7923.86	NaN	48542	NaN	35625.8	NaN	59.48	90.8154	NaN	0.342341	0.491288	9.1939	NaN	3.26391	NaN	9.77079	89.2118	77.2791	NaN	6.08942	NaN	0.543374	NaN	NaN
1822	22	CS76402	95.8579		N/A	Not Applicable	20.7217	78.0678	453.77	8998.01	NaN	6682.87	NaN	8187.84	NaN	50399.6	NaN	32788	NaN	57.7724	93.016	NaN	0.502637	1.16212	8.91199	NaN	2.34511	NaN	8.70778	95.2409	70.18	NaN	7.92185	NaN	0.743432	NaN	NaN
1822	40	CS76402	90.1089		N/A	Not Applicable	15.3116	57.546	390.986	8500.26	NaN	7749.28	NaN	9672.48	NaN	54620.1	NaN	29059.4	NaN	58.7071	92.8914	NaN	0.392909	0.629035	8.76524	NaN	1.96119	NaN	10.6706	112.617	61.7733	NaN	6.66345	NaN	0.378402	NaN	NaN
1822	67	CS76402	91.5684		N/A	Not Applicable	19.7137	72.7843	422.785	9627.95	NaN	6624.09	NaN	8863.52	NaN	48928.5	NaN	32889.7	NaN	54.9763	88.5071	NaN	0.586678	0.637154	7.76264	NaN	3.15476	NaN	9.14261	103.663	72.9863	NaN	6.21255	NaN	0.745865	NaN	NaN
1822	85	CS76402	87.424		N/A	Not Applicable	19.4887	83.9055	379.802	9338.67	NaN	6609.37	NaN	9212.68	NaN	43937.2	NaN	31794.9	NaN	56.3481	86.0681	NaN	0.514241	0.608182	7.30948	NaN	4.79212	NaN	11.6376	90.4146	70.0731	NaN	6.63139	NaN	0.667103	NaN	NaN
1822	103	CS76402	95.5008		N/A	Not Applicable	19.3804	72.6152	305.034	8949.42	NaN	7133.22	NaN	9774.03	NaN	44771.6	NaN	29986.6	NaN	58.3041	93.0814	NaN	0.543629	0.621972	7.51389	NaN	3.77326	NaN	11.4247	95.3098	65.9799	NaN	6.36166	NaN	0.489816	NaN	NaN
1822	5	CS76403	105.979		N/A	Not Applicable	28.2915	58.3445	1391.14	9332.88	NaN	4612.67	NaN	9730.71	NaN	34442.7	NaN	33594.2	NaN	61.9958	92.5507	NaN	0.710175	0.598931	7.78717	NaN	2.5158	NaN	13.4516	80.1369	77.6883	NaN	2.46068	NaN	0.576082	NaN	NaN
1822	23	CS76403	89.6453		N/A	Not Applicable	19.2553	75.4924	1282.42	8304.47	NaN	7261.93	NaN	11442.6	NaN	43865.8	NaN	30539	NaN	56.8479	94.2122	NaN	0.487057	0.585106	8.23821	NaN	0.595108	NaN	10.4419	88.4107	66.428	NaN	4.24003	NaN	0.740801	NaN	NaN
1822	41	CS76403	87.8159		N/A	Not Applicable	19.348	54.1693	1334.39	8773.48	NaN	6977.56	NaN	10458.2	NaN	43799.6	NaN	31722.2	NaN	59.2031	97.4577	NaN	0.433257	0.70609	8.27649	NaN	1.70522	NaN	11.2677	86.745	68.637	NaN	3.83966	NaN	0.484509	NaN	NaN
1822	68	CS76403	89.3648		N/A	Not Applicable	20.053	65.1427	1353.74	9117.2	NaN	7090.36	NaN	11140.1	NaN	41625.6	NaN	34177.3	NaN	59.0131	93.7558	NaN	0.628524	0.910736	7.49221	NaN	1.04748	NaN	10.6594	86.9322	75.2516	NaN	3.72842	NaN	0.61012	NaN	NaN
1822	86	CS76403	95.1732		N/A	Not Applicable	22.3997	44.5009	1653.32	9371.92	NaN	6578.29	NaN	11145	NaN	41697	NaN	32797.5	NaN	51.9179	96.8007	NaN	0.606977	0.727541	8.04855	NaN	0.958547	NaN	10.9845	92.9403	73.4323	NaN	2.60117	NaN	0.596464	NaN	NaN
1822	104	CS76403	92.7204		N/A	Not Applicable	22.5555	58.6636	1880.74	9866.4	NaN	6756.74	NaN	9307.58	NaN	41035.1	NaN	35958.6	NaN	55.9473	102.915	NaN	0.562417	0.879832	7.65356	NaN	1.06489	NaN	10.3587	86.6858	80.3671	NaN	3.41784	NaN	0.514923	NaN	NaN
1822	6	CS76404	107.174		N/A	Not Applicable	19.1477	63.9346	421.493	7161.48	NaN	7051.23	NaN	10594.3	NaN	52918.8	NaN	26830.4	NaN	66.9892	86.1912	NaN	0.664267	0.412844	9.92191	NaN	1.98237	NaN	11.6345	127.241	61.2003	NaN	15.9876	NaN	0.668158	NaN	NaN
1822	24	CS76404	98.7541		N/A	Not Applicable	19.2766	84.7636	446.329	7710.39	NaN	6390.97	NaN	8334.21	NaN	52706.6	NaN	29733.3	NaN	68.6056	85.838	NaN	0.573415	0.438691	8.5809	NaN	1.77196	NaN	9.25062	103.355	65.0023	NaN	22.1498	NaN	0.814461	NaN	NaN
1822	42	CS76404	101.093		N/A	Not Applicable	15.9316	71.9487	337.142	7450.01	NaN	7838.42	NaN	10028.1	NaN	55756.8	NaN	26823.9	NaN	65.1659	87.0892	NaN	0.45662	0.533252	9.59457	NaN	1.87229	NaN	9.39099	111.755	57.0324	NaN	18.604	NaN	0.499831	NaN	NaN
1822	69	CS76404	99.5569		N/A	Not Applicable	22.5847	73.3101	510.409	8773.41	NaN	5695.69	NaN	9569.86	NaN	50379.4	NaN	32841.5	NaN	60.1008	88.9708	NaN	0.622236	0.440974	8.40494	NaN	1.67048	NaN	11.3227	107.107	72.9892	NaN	16.1213	NaN	0.59273	NaN	NaN
1822	87	CS76404	107.796		N/A	Not Applicable	15.4664	67.814	432.475	7630.05	NaN	8115.03	NaN	11508.4	NaN	55156.6	NaN	26434.4	NaN	54.38	89.7501	NaN	0.468826	0.522538	9.96069	NaN	0.899282	NaN	11.4999	125.118	58.809	NaN	13.3118	NaN	0.649482	NaN	NaN
1822	105	CS76404	97.9397		N/A	Not Applicable	21.0897	76.7395	656.728	8921	NaN	5671.69	NaN	8809.99	NaN	49425.5	NaN	33600.4	NaN	54.8999	91.7838	NaN	0.503991	0.762685	7.48819	NaN	1.23008	NaN	9.28217	95.2919	72.1996	NaN	16.4985	NaN	0.571421	NaN	NaN
1822	7	CS76405	84.6704		N/A	Not Applicable	19.5984	62.4247	1220.68	8594.81	NaN	7802.02	NaN	9844.12	NaN	46342.8	NaN	31481.3	NaN	49.9297	93.0269	NaN	0.52429	0.514803	8.6524	NaN	0.79675	NaN	8.93388	109.589	72.6468	NaN	22.0602	NaN	0.494499	NaN	NaN
1822	25	CS76405	83.3738		N/A	Not Applicable	18.1951	63.5062	1062.67	8226.47	NaN	8114.15	NaN	10294.2	NaN	42344.3	NaN	31779.4	NaN	51.7423	98.5155	NaN	0.540165	0.599452	7.67586	NaN	0.198548	NaN	10.0422	88.4195	70.4953	NaN	23.5563	NaN	0.426907	NaN	NaN
1822	43	CS76405	92.4992		N/A	Not Applicable	20.3159	63.6446	1467.13	8519.5	NaN	7797.17	NaN	7964.49	NaN	45949.1	NaN	32963.2	NaN	48.0699	107.165	NaN	0.454545	0.94322	7.47213	NaN	0.85626	NaN	9.18851	98.7057	75.8297	NaN	23.623	NaN	0.422487	NaN	NaN
1822	70	CS76405	81.5603		N/A	Not Applicable	22.847	68.0062	1429.81	9496.62	NaN	7550.18	NaN	8561.62	NaN	42769.4	NaN	36473.9	NaN	49.0218	99.4231	NaN	0.49978	0.668879	7.81787	NaN	-0.0235715	NaN	6.75942	92.7406	80.9148	NaN	18.5663	NaN	0.480345	NaN	NaN
1822	88	CS76405	86.0619		N/A	Not Applicable	19.0833	72.5056	1505.27	9977.73	NaN	6931.81	NaN	7508.09	NaN	44210.5	NaN	38265.4	NaN	51.3134	99.6974	NaN	0.433011	0.78198	7.38882	NaN	-0.392795	NaN	5.78665	85.1043	82.8277	NaN	20.5128	NaN	0.391291	NaN	NaN
1822	106	CS76405	82.4261		N/A	Not Applicable	19.9675	62.5436	1368.32	9136.81	NaN	7276.55	NaN	9372.09	NaN	46797.8	NaN	33855.9	NaN	55.7017	97.8133	NaN	0.427336	0.645487	8.13967	NaN	0.12619	NaN	8.57371	99.0597	73.6935	NaN	17.7814	NaN	0.374378	NaN	NaN
1822	8	CS76406	93.7119		N/A	Not Applicable	25.0013	82.4436	356.614	9086.42	NaN	5917.99	NaN	6856.51	NaN	37497.3	NaN	35960.8	NaN	64.8365	101.894	NaN	0.515724	0.555715	7.95	NaN	2.91997	NaN	9.33472	78.5375	82.3324	NaN	3.30703	NaN	0.596411	NaN	NaN
1822	26	CS76406	88.4526		N/A	Not Applicable	21.0196	63.7989	331.074	8369.52	NaN	7073.73	NaN	8293.18	NaN	40396	NaN	32333.3	NaN	59.7849	93.6751	NaN	0.556083	0.76434	8.21711	NaN	1.416	NaN	10.502	88.3622	72.8217	NaN	4.00805	NaN	0.535038	NaN	NaN
1822	44	CS76406	89.9035		N/A	Not Applicable	24.9819	54.4202	304.168	8969.51	NaN	6416.94	NaN	9165.27	NaN	40677.9	NaN	34168.4	NaN	57.7846	97.3885	NaN	0.559403	0.658755	8.26357	NaN	1.01494	NaN	9.85153	91.4296	78.0235	NaN	3.50187	NaN	0.461102	NaN	NaN
1822	71	CS76406	88.9663		N/A	Not Applicable	18.197	70.7871	495.325	9363.6	NaN	7635.67	NaN	8439.72	NaN	45362	NaN	36716.9	NaN	54.2883	101.341	NaN	0.524788	0.577644	8.72647	NaN	0.462765	NaN	7.71198	92.9683	79.8891	NaN	5.49259	NaN	0.658175	NaN	NaN
1822	89	CS76406	92.8459		N/A	Not Applicable	16.6228	69.2112	617.757	9330.34	NaN	8682.66	NaN	7598.35	NaN	43875.3	NaN	36671.6	NaN	57.2274	99.185	NaN	0.462795	0.9305	8.52618	NaN	0.367357	NaN	7.9432	94.8545	82.0714	NaN	4.74034	NaN	0.722297	NaN	NaN
1822	107	CS76406	88.3019		N/A	Not Applicable	23.282	65.3617	551.552	9830.31	NaN	6993.61	NaN	7987.01	NaN	39349.7	NaN	38437.9	NaN	50.8549	105.334	NaN	0.428175	1.48315	7.88863	NaN	0.358844	NaN	9.52848	83.7751	85.8141	NaN	4.76844	NaN	0.542248	NaN	NaN
1822	9	CS76407	106.88		N/A	Not Applicable	29.1066	78.3715	2461.88	9201.96	NaN	5679.84	NaN	8748.8	NaN	38085.1	NaN	37615.5	NaN	51.0974	104.895	NaN	0.706997	0.394872	8.73254	NaN	1.35099	NaN	10.1301	75.9837	83.937	NaN	50.6069	NaN	0.556635	NaN	NaN
1822	27	CS76407	109.086		N/A	Not Applicable	23.7856	61.6403	1958.19	9323.8	NaN	6399.5	NaN	10022.9	NaN	42756.5	NaN	35970.1	NaN	55.5358	98.5946	NaN	0.699352	0.543316	8.39841	NaN	0.866971	NaN	9.48646	86.1877	79.9066	NaN	43.9059	NaN	0.500703	NaN	NaN
1822	45	CS76407	117.336		N/A	Not Applicable	20.7775	64.7842	1957.62	9235.06	NaN	7184.12	NaN	9105.85	NaN	39704.5	NaN	37339.2	NaN	51.7014	98.4527	NaN	0.713882	0.630098	8.38674	NaN	0.461465	NaN	10.0269	78.5128	83.126	NaN	52.0717	NaN	0.54056	NaN	NaN
1822	72	CS76407	104.553		N/A	Not Applicable	24.9214	66.9709	2245.84	9278.77	NaN	6004.17	NaN	9335.86	NaN	43730.3	NaN	35520.2	NaN	49.7934	99.3612	NaN	0.696626	0.630852	7.4416	NaN	0.658966	NaN	9.79325	90.2237	78.9545	NaN	45.1269	NaN	0.643429	NaN	NaN
1822	90	CS76407	95.7578		N/A	Not Applicable	22.2459	77.8885	1903.54	9021.23	NaN	6221.65	NaN	9313.56	NaN	41912.8	NaN	32780.8	NaN	42.4133	102.147	NaN	0.608447	0.750219	7.55402	NaN	0.219514	NaN	10.2097	88.9061	73.4617	NaN	36.8104	NaN	0.636778	NaN	NaN
1822	108	CS76407	98.2194		N/A	Not Applicable	19.4118	71.8967	1764.08	9104.38	NaN	6391.77	NaN	9901.18	NaN	45549.8	NaN	34454.2	NaN	45.6011	108.818	NaN	0.616105	1.21229	7.83421	NaN	0.322132	NaN	11.1687	92.4246	75.9871	NaN	44.0697	NaN	0.457413	NaN	NaN
1822	12	CS76408	115.079		N/A	Not Applicable	19.5194	70.8929	1814.92	8453.03	NaN	7119.04	NaN	8827.32	NaN	53181.7	NaN	32730.3	NaN	60.5239	95.6471	NaN	0.705298	0.597226	6.95346	NaN	1.42717	NaN	9.77161	99.0057	73.4605	NaN	17.5465	NaN	0.657629	NaN	NaN
1822	30	CS76408	110.318		N/A	Not Applicable	22.0402	58.1356	1867.38	8772.91	NaN	7234.41	NaN	9547.31	NaN	52443.5	NaN	32676.2	NaN	64.8978	97.9301	NaN	0.574126	1.38141	6.96441	NaN	1.29902	NaN	9.93318	102.848	72.9207	NaN	15.3941	NaN	0.94286	NaN	NaN
1822	48	CS76408	109.692		N/A	Not Applicable	20.6113	59.9262	1719.07	8765.27	NaN	6879.47	NaN	10062.5	NaN	56429.8	NaN	31771.7	NaN	66.0682	97.0252	NaN	0.612308	1.55903	6.91745	NaN	1.3693	NaN	9.03012	112.172	70.1405	NaN	15.5552	NaN	0.704231	NaN	NaN
1822	57	CS76408	100.459		N/A	Not Applicable	17.7287	64.1382	1514.72	8513.93	NaN	7712.05	NaN	9722.07	NaN	60060.2	NaN	31088.7	NaN	52.5003	97.6107	NaN	0.522443	0.671973	7.06308	NaN	0.238539	NaN	7.77229	114.151	66.8121	NaN	18.2611	NaN	0.524999	NaN	NaN
1822	75	CS76408	105.596		N/A	Not Applicable	19.4379	57.4418	2011.79	8854.72	NaN	8178.04	NaN	9926.62	NaN	55660.4	NaN	33432.6	NaN	56.4246	101.307	NaN	0.436195	0.531988	6.54559	NaN	0.191081	NaN	9.20312	112.748	73.5606	NaN	16.6453	NaN	0.614803	NaN	NaN
1822	93	CS76408	98.48		N/A	Not Applicable	25.7334	51.7738	2125.82	9197.03	NaN	6570.81	NaN	8854.4	NaN	50362.2	NaN	33992.2	NaN	55.8015	89.3438	NaN	0.558908	0.850727	5.87632	NaN	0.807484	NaN	8.86903	105.336	76.5023	NaN	15.3822	NaN	0.550381	NaN	NaN
1822	13	CS76409	142.812		N/A	Not Applicable	17.9909	49.8427	527.555	8294.85	NaN	6765.45	NaN	8551.14	NaN	48044.4	NaN	33129.3	NaN	51.9793	91.0343	NaN	1.29032	0.683919	10.8628	NaN	0.575215	NaN	9.34087	101.791	75.279	NaN	20.3554	NaN	0.722849	NaN	NaN
1822	31	CS76409	116.022		N/A	Not Applicable	21.9704	54.8382	652.922	9252.06	NaN	5918.61	NaN	8715.86	NaN	49629.9	NaN	36561.6	NaN	50.1066	97.4013	NaN	1.35315	1.60411	8.84806	NaN	0.248059	NaN	9.31842	100.293	82.1825	NaN	19.6588	NaN	0.733605	NaN	NaN
1822	49	CS76409	121.246		N/A	Not Applicable	20.3165	54.3541	629.283	9635.58	NaN	6176.32	NaN	7903.45	NaN	54719.5	NaN	37592.7	NaN	47.3976	103.918	NaN	1.32137	1.095	10.266	NaN	-0.125631	NaN	6.06969	115.133	83.9948	NaN	17.8047	NaN	0.569855	NaN	NaN
1822	58	CS76409	121.448		N/A	Not Applicable	25.6847	44.1027	934.721	9643.07	NaN	6762.67	NaN	7906.36	NaN	45362.2	NaN	37984.5	NaN	49.6325	129.634	NaN	1.13274	0.979738	8.34388	NaN	-1.74764	NaN	7.61444	98.2093	88.0947	NaN	16.2203	NaN	0.798257	NaN	NaN
1822	76	CS76409	105.787		N/A	Not Applicable	25.6964	54.5536	944.839	9601.94	NaN	5933.92	NaN	6470.81	NaN	43318.7	NaN	36130.8	NaN	51.0273	121.721	NaN	1.40334	0.751197	7.29842	NaN	-1.77511	NaN	4.03304	96.5757	83.315	NaN	14.2247	NaN	0.74314	NaN	NaN
1822	94	CS76409	110.143		N/A	Not Applicable	22.2924	53.8839	682.969	9078.19	NaN	6171.16	NaN	7516.25	NaN	50161.9	NaN	35599	NaN	48.1536	109.787	NaN	1.03663	0.733025	8.97257	NaN	-0.167465	NaN	8.24884	108.605	79.5015	NaN	15.684	NaN	0.739643	NaN	NaN
1822	14	CS76410	108.133		N/A	Not Applicable	19.288	69.5891	1876.34	9481.43	NaN	5900.24	NaN	10411.3	NaN	51597	NaN	35030.8	NaN	52.6138	113.743	NaN	0.625016	0.594277	8.26123	NaN	-0.273436	NaN	10.0099	104.304	76.8653	NaN	10.2532	NaN	0.381981	NaN	NaN
1822	32	CS76410	93.5729		N/A	Not Applicable	25.4438	65.547	2397.24	10729.6	NaN	5927.4	NaN	10412.4	NaN	56469.7	NaN	35371.5	NaN	55.1092	111.15	NaN	0.630047	0.478288	7.42634	NaN	0.563276	NaN	8.06142	111.049	77.3372	NaN	9.06591	NaN	0.476738	NaN	NaN
1822	50	CS76410	104.042		N/A	Not Applicable	19.9562	55.7715	1609.98	9223.41	NaN	5649.06	NaN	8511.45	NaN	53766.5	NaN	32082.1	NaN	58.0925	98.8709	NaN	0.551048	0.701149	7.27889	NaN	-0.170442	NaN	10.7403	108.826	71.4981	NaN	8.26289	NaN	0.40826	NaN	NaN
1822	59	CS76410	108.669		N/A	Not Applicable	21.3309	62.6554	2390.43	9656.35	NaN	6773.69	NaN	9454.61	NaN	55141.7	NaN	34408.7	NaN	57.7914	102.08	NaN	0.473024	0.498327	8.50703	NaN	-0.156001	NaN	10.0404	114.71	75.2676	NaN	9.90441	NaN	0.540889	NaN	NaN
1822	77	CS76410	100.272		N/A	Not Applicable	28.2124	71.0231	2513.42	10880.1	NaN	5651.91	NaN	8211.54	NaN	51984	NaN	38998.3	NaN	49.3211	107.443	NaN	0.610156	0.581023	5.98068	NaN	-0.450015	NaN	8.73014	107.211	84.9474	NaN	9.73851	NaN	0.541054	NaN	NaN
1822	95	CS76410	89.5582		N/A	Not Applicable	27.9326	58.7123	2226.4	10122.5	NaN	4741.79	NaN	8442.3	NaN	44823.7	NaN	35014.3	NaN	50.2129	91.1328	NaN	0.541094	0.753135	6.13055	NaN	0.450767	NaN	11.1076	97.7277	78.4998	NaN	7.46223	NaN	0.628132	NaN	NaN
1822	15	CS76411	156.518		N/A	Not Applicable	21.351	71.9304	814.36	8083.79	NaN	5193.03	NaN	8721.92	NaN	54028.9	NaN	32935.7	NaN	63.1593	99.0995	NaN	1.11485	0.458287	9.72413	NaN	0.97766	NaN	9.92065	132.566	74.6684	NaN	11.3686	NaN	0.782395	NaN	NaN
1822	33	CS76411	143.869		N/A	Not Applicable	17.4448	72.5285	673.809	8089.26	NaN	5230.55	NaN	8743.33	NaN	54016.4	NaN	32508.5	NaN	56.0653	95.0895	NaN	0.840304	0.778224	10.7337	NaN	0.135263	NaN	8.09988	116.239	72.1434	NaN	11.9712	NaN	0.455552	NaN	NaN
1822	51	CS76411	147.426		N/A	Not Applicable	16.9818	64.2923	797.137	8246.33	NaN	5607.96	NaN	8855.76	NaN	51238.5	NaN	33635.4	NaN	53.5506	98.1872	NaN	0.953879	0.837877	10.2136	NaN	-0.248907	NaN	8.86735	104.95	74.5389	NaN	13.3629	NaN	0.445392	NaN	NaN
1822	60	CS76411	159.205		N/A	Not Applicable	17.2288	72.3543	719.282	7952.56	NaN	6308.59	NaN	9372.31	NaN	55381.4	NaN	32626.2	NaN	63.901	94.4107	NaN	0.948438	0.697497	10.0413	NaN	0.19612	NaN	6.59794	103.094	69.7785	NaN	14.9488	NaN	0.662455	NaN	NaN
1822	78	CS76411	151.862		N/A	Not Applicable	16.7975	72.9536	665.585	7912.45	NaN	6215.25	NaN	9372.69	NaN	53605.1	NaN	32591.7	NaN	56.0829	97.2456	NaN	0.938859	0.737558	9.80192	NaN	0.0772482	NaN	8.07161	105.672	70.916	NaN	14.3445	NaN	0.53534	NaN	NaN
1822	96	CS76411	149.524		N/A	Not Applicable	17.8901	76.1195	748.928	7898.96	NaN	6218.71	NaN	8843.43	NaN	59399.1	NaN	33200.6	NaN	51.3765	92.8531	NaN	0.694815	0.654302	9.53512	NaN	0.0801265	NaN	8.36187	113.989	72.6819	NaN	14.267	NaN	0.595614	NaN	NaN
1822	16	CS76413	85.3462		N/A	Not Applicable	23.3445	73.5749	784.191	9035.93	NaN	5662.23	NaN	9809.9	NaN	44418.1	NaN	35980.6	NaN	46.1295	107.412	NaN	0.387928	0.537887	8.21507	NaN	2.36588	NaN	10.4836	84.446	79.643	NaN	32.3289	NaN	0.664836	NaN	NaN
1822	34	CS76413	88.7628		N/A	Not Applicable	23.8896	74.3882	814.367	9269.74	NaN	6320.19	NaN	9167.82	NaN	45322.7	NaN	34460.3	NaN	58.1144	99.6896	NaN	0.489045	0.470522	8.33991	NaN	1.76828	NaN	9.25479	89.7855	75.3894	NaN	28.814	NaN	0.603462	NaN	NaN
1822	52	CS76413	83.8129		N/A	Not Applicable	20.5352	62.2141	834.301	9378.69	NaN	5296.56	NaN	8765.35	NaN	40388.9	NaN	36794.7	NaN	52.9435	98.6865	NaN	0.405299	0.842008	7.49578	NaN	0.646025	NaN	6.97624	75.2419	80.3047	NaN	25.55	NaN	0.47295	NaN	NaN
1822	61	CS76413	86.4314		N/A	Not Applicable	21.3697	76.7796	808.93	8522.86	NaN	6542.61	NaN	8600.38	NaN	42534.4	NaN	34018.3	NaN	53.8886	92.9607	NaN	0.500315	0.570967	8.28622	NaN	1.62968	NaN	7.6567	83.1928	74.239	NaN	26.316	NaN	0.564397	NaN	NaN
1822	79	CS76413	95.6594		N/A	Not Applicable	18.3809	68.8809	706.645	8258.34	NaN	7654.77	NaN	11073.4	NaN	45686.8	NaN	30265.9	NaN	53.4198	85.8171	NaN	0.43193	0.494356	8.52244	NaN	1.16385	NaN	10.159	89.9517	65.5686	NaN	25.0138	NaN	0.490502	NaN	NaN
1822	97	CS76413	82.2952		N/A	Not Applicable	22.5577	66.1658	916.254	8864.39	NaN	6643.34	NaN	10377.9	NaN	45195.9	NaN	35213.5	NaN	52.9514	88.586	NaN	0.369536	1.01538	7.52556	NaN	1.34239	NaN	9.44476	82.0084	76.6964	NaN	22.2268	NaN	0.395742	NaN	NaN
1822	17	CS76414	88.9362		N/A	Not Applicable	19.1186	67.9432	907.74	8284.01	NaN	5367.02	NaN	8632.59	NaN	52429.4	NaN	35132.7	NaN	42.9392	108.072	NaN	0.468705	0.812948	8.79945	NaN	0.507479	NaN	6.90453	110.319	77.9406	NaN	47.9485	NaN	0.658832	NaN	NaN
1822	35	CS76414	83.3135		N/A	Not Applicable	20.866	69.5987	1194.4	9073.13	NaN	5975.25	NaN	8480.92	NaN	50809.2	NaN	37322.3	NaN	37.7134	103.154	NaN	0.431533	0.726062	8.35225	NaN	0.0145243	NaN	7.84307	101.409	82.3721	NaN	39.8441	NaN	0.500169	NaN	NaN
1822	53	CS76414	86.4048		N/A	Not Applicable	19.9998	58.1572	1599.28	8579.17	NaN	6528.79	NaN	9186.02	NaN	53626.9	NaN	35937.3	NaN	48.1513	104.81	NaN	0.50599	0.665432	7.71037	NaN	0.143713	NaN	8.25957	108.319	80.1529	NaN	51.5646	NaN	0.685392	NaN	NaN
1822	62	CS76414	90.0137		N/A	Not Applicable	20.1117	68.788	1331.81	8338.49	NaN	6752.29	NaN	8243.62	NaN	55393.4	NaN	34486.5	NaN	49.0219	95.6184	NaN	0.550497	0.665554	7.76798	NaN	0.24175	NaN	8.47314	112.818	74.0808	NaN	39.8603	NaN	0.593291	NaN	NaN
1822	80	CS76414	86.1293		N/A	Not Applicable	23.6224	65.626	1292.2	8327.24	NaN	6857.33	NaN	8828.79	NaN	51117.9	NaN	34408.6	NaN	44.4789	95.5119	NaN	0.47814	0.748594	6.68429	NaN	0.324804	NaN	9.28337	103.825	74.3105	NaN	37.5209	NaN	0.543534	NaN	NaN
1822	98	CS76414	85.7771		N/A	Not Applicable	22.0633	68.5903	1335.12	8563.95	NaN	6451.18	NaN	9030.16	NaN	52164.4	NaN	35830.5	NaN	52.9634	105.183	NaN	0.465856	0.652377	7.08802	NaN	-0.38911	NaN	7.13754	103.654	77.0199	NaN	38.3211	NaN	0.411499	NaN	NaN
1822	18	CS76415	99.0928		N/A	Not Applicable	26.3641	69.2425	342.396	9462.82	NaN	4746.75	NaN	10622.5	NaN	42896.2	NaN	36579.4	NaN	48.6955	100.321	NaN	0.668249	0.682092	7.58038	NaN	-0.00366783	NaN	10.642	89.3804	81.9995	NaN	12.6962	NaN	0.479308	NaN	NaN
1822	36	CS76415	88.8098		N/A	Not Applicable	30.1143	67.5173	471.046	9765.58	NaN	4552.5	NaN	11484.2	NaN	41262.9	NaN	36278.3	NaN	47.9591	103.184	NaN	0.601838	0.667655	6.74244	NaN	0.0584799	NaN	11.415	87.4364	81.9356	NaN	10.4037	NaN	0.365769	NaN	NaN
1822	54	CS76415	97.2233		N/A	Not Applicable	25.3187	58.6678	422.603	9139.9	NaN	5430.7	NaN	12794.7	NaN	42958.5	NaN	33475.5	NaN	51.5621	101.784	NaN	0.568713	0.653623	7.72388	NaN	-0.107942	NaN	11.8354	96.6214	75.5172	NaN	10.7822	NaN	0.560487	NaN	NaN
1822	63	CS76415	92.7778		N/A	Not Applicable	21.4859	60.3155	496.021	7970.12	NaN	5858.7	NaN	11270.6	NaN	42798.3	NaN	29908.3	NaN	55.9858	83.6887	NaN	0.576732	0.778878	7.79469	NaN	-0.190817	NaN	13.312	89.7404	65.9372	NaN	8.48665	NaN	0.426713	NaN	NaN
1822	81	CS76415	92.4022		N/A	Not Applicable	21.9077	57.9009	470.955	8287.31	NaN	6280.07	NaN	12054.4	NaN	45806.6	NaN	30915.5	NaN	50.4433	85.5102	NaN	0.520953	0.665362	7.79683	NaN	-0.353748	NaN	12.7084	96.5255	68.5706	NaN	8.59666	NaN	0.472234	NaN	NaN
1822	99	CS76415	99.6868		N/A	Not Applicable	22.477	60.8854	623.77	8858.87	NaN	6446.13	NaN	13099.6	NaN	47501.2	NaN	32274.8	NaN	53.2447	94.3726	NaN	0.555329	3.34415	8.03626	NaN	-0.259406	NaN	12.9991	101.19	71.5534	NaN	9.61879	NaN	0.467603	NaN	NaN
1822	10	Cvi-0	124.319		N/A	Not Applicable	14.2779	71.7709	376.245	6482.74	NaN	8108.09	NaN	12483.2	NaN	54401.1	NaN	22499.1	NaN	46.7082	79.9892	NaN	0.612949	0.354344	10.8373	NaN	0.605203	NaN	12.4655	115.7	50.8542	NaN	25.7205	NaN	0.490961	NaN	NaN
1822	28	Cvi-0	135.377		N/A	Not Applicable	23.549	84.1953	565.438	8108.45	NaN	7324.5	NaN	7865.21	NaN	49973.7	NaN	29089.1	NaN	67.9015	80.5328	NaN	0.773234	0.464754	8.81194	NaN	0.902483	NaN	8.96763	104.576	65.3368	NaN	28.6421	NaN	0.545633	NaN	NaN
1822	46	Cvi-0	130.606		N/A	Not Applicable	21.2888	68.1665	504.055	7205.59	NaN	7017.68	NaN	8274.49	NaN	49915.5	NaN	25884.7	NaN	62.7675	79.1424	NaN	0.774113	0.747369	8.50531	NaN	0.61905	NaN	9.32264	107.97	58.1444	NaN	22.2944	NaN	0.521888	NaN	NaN
1822	55	Cvi-0	126.896		N/A	Not Applicable	17.2765	63.7243	413.179	6387.13	NaN	8854.31	NaN	9913.47	NaN	53564.7	NaN	23455.6	NaN	43.5482	92.9572	NaN	0.464726	0.555112	10.0496	NaN	1.02413	NaN	9.37833	125.914	52.4873	NaN	25.4828	NaN	0.668928	NaN	NaN
1822	73	Cvi-0	126.08		N/A	Not Applicable	16.0792	87.4896	480.83	7195.54	NaN	9176.77	NaN	8941.87	NaN	58162.1	NaN	27559.8	NaN	57.5993	79.4138	NaN	0.477565	0.536786	8.40658	NaN	0.655512	NaN	8.41966	121.41	58.896	NaN	33.4925	NaN	0.470872	NaN	NaN
1822	91	Cvi-0	119.491		N/A	Not Applicable	21.0261	91.2754	643.472	6945.36	NaN	8364.59	NaN	8585.37	NaN	56149.5	NaN	25522.3	NaN	52.8089	85.7211	NaN	0.621747	0.494095	8.74237	NaN	1.09288	NaN	9.14607	120.914	58.0655	NaN	28.9458	NaN	0.680455	NaN	NaN
1822	11	Fab-2	35.011		N/A	Not Applicable	17.2155	60.296	594.456	8115.86	NaN	7319.3	NaN	12025.5	NaN	52560	NaN	29465.9	NaN	52.3011	89.6229	NaN	0.363729	0.399337	8.97664	NaN	0.709932	NaN	11.5866	121.533	67.7681	NaN	18.9092	NaN	0.374501	NaN	NaN
1822	29	Fab-2	32.4253		N/A	Not Applicable	26.9407	57.4333	359.353	8568.34	NaN	5486.49	NaN	10369.8	NaN	51218	NaN	30611.1	NaN	70.7898	99.1473	NaN	0.582769	0.456835	7.80375	NaN	1.40285	NaN	10.5684	115.485	71.3166	NaN	13.0602	NaN	0.60566	NaN	NaN
1822	47	Fab-2	29.9672		N/A	Not Applicable	20.0632	60.0514	305.369	9342.68	NaN	6603.02	NaN	10228.5	NaN	45372	NaN	35443.8	NaN	50.9965	97.1924	NaN	0.393066	0.572849	7.31798	NaN	0.403214	NaN	10.6424	99.7477	79.5326	NaN	18.8232	NaN	0.411767	NaN	NaN
1822	56	Fab-2	29.0365		N/A	Not Applicable	19.0629	66.7143	518.996	8457.11	NaN	7740.49	NaN	10075.2	NaN	47670.7	NaN	32640.9	NaN	44.1501	98.7548	NaN	0.407695	0.586372	7.0857	NaN	-0.240767	NaN	8.10456	100.884	74.3628	NaN	25.0325	NaN	0.381373	NaN	NaN
1822	74	Fab-2	29.1004		N/A	Not Applicable	13.9756	79.3345	355.898	8451.14	NaN	7853.31	NaN	9599.33	NaN	48259	NaN	33146.9	NaN	35.464	101.711	NaN	0.247341	0.698767	6.78906	NaN	-0.411039	NaN	8.38824	92.7606	72.8964	NaN	26.5031	NaN	0.278289	NaN	NaN
1822	92	Fab-2	30.473		N/A	Not Applicable	19.6645	62.7649	417.233	8086.64	NaN	6893.18	NaN	9776.92	NaN	47670.8	NaN	30131.2	NaN	56.2293	98.8648	NaN	0.370657	0.719098	7.54659	NaN	0.437563	NaN	9.71538	107.354	67.8761	NaN	18.5939	NaN	0.548523	NaN	NaN
1822	2	Ts-1	94.9149		N/A	Not Applicable	23.6782	65.9161	3632.32	9546.71	NaN	7054.49	NaN	9623.65	NaN	45761.5	NaN	37355.2	NaN	45.4315	92.369	NaN	1.00832	0.525946	7.73113	NaN	0.652316	NaN	9.38804	92.9912	82.8862	NaN	18.4077	NaN	0.447682	NaN	NaN
1822	20	Ts-1	91.74		N/A	Not Applicable	25.8973	69.7985	3017.98	10194.4	NaN	6266.2	NaN	9016.89	NaN	39048.7	NaN	39002.6	NaN	51.8916	93.3849	NaN	1.09341	0.594777	6.96889	NaN	1.27237	NaN	9.84586	80.868	87.0901	NaN	16.4291	NaN	0.697724	NaN	NaN
1822	38	Ts-1	92.2127		N/A	Not Applicable	19.0118	52.3051	2349.71	8403.79	NaN	7050.33	NaN	11013.9	NaN	46805.5	NaN	31830.8	NaN	42.0153	96.1244	NaN	1.03769	0.840485	8.59633	NaN	0.268852	NaN	11.1731	108.236	71.0311	NaN	14.2171	NaN	0.433532	NaN	NaN
1822	65	Ts-1	88.3777		N/A	Not Applicable	26.1632	59.9648	2838.26	9579.54	NaN	5691.48	NaN	9241.77	NaN	40265.7	NaN	36158	NaN	52.2867	92.6258	NaN	1.54292	0.781271	7.12063	NaN	1.44006	NaN	10.3854	96.789	82.324	NaN	13.6453	NaN	0.661385	NaN	NaN
1822	83	Ts-1	89.9427		N/A	Not Applicable	21.951	66.7138	2496.38	9462.36	NaN	6702.46	NaN	10926.7	NaN	48246.2	NaN	36018	NaN	46.4362	96.5906	NaN	1.17472	1.554	7.41026	NaN	0.87926	NaN	9.90661	113.515	78.7006	NaN	12.9837	NaN	0.721544	NaN	NaN
1822	101	Ts-1	87.0707		N/A	Not Applicable	25.4842	59.2969	3052.31	9730.99	NaN	6770.69	NaN	10519	NaN	43448.3	NaN	36447.3	NaN	44.2717	94.2665	NaN	1.15422	2.18105	7.34901	NaN	0.835386	NaN	12.1079	100.457	82.3997	NaN	12.6834	NaN	0.684006	NaN	NaN
1823	1	Col-0	101.319		N/A	Not Applicable	26.5081	73.2035	1773.73	12402.1	NaN	6167.3	NaN	8982.52	NaN	38940.2	NaN	45476	NaN	45.3352	110.75	NaN	0.613475	0.700922	7.17958	NaN	0.408996	NaN	10.2419	79.2461	99.6286	NaN	13.004	NaN	0.646332	NaN	NaN
1823	19	Col-0	113.227		N/A	Not Applicable	22.1455	74.7766	982.822	12051.4	NaN	6892.48	NaN	9236.1	NaN	41297.7	NaN	44536.8	NaN	51.9766	106.486	NaN	0.501816	0.733886	8.13887	NaN	0.593672	NaN	8.35493	82.5254	94.1389	NaN	13.5141	NaN	0.621926	NaN	NaN
1823	37	Col-0	106.434		N/A	Not Applicable	20.31	71.309	903.15	11680.4	NaN	7807.85	NaN	9682.33	NaN	44341.8	NaN	42650.4	NaN	49.7702	103.395	NaN	0.55111	0.775593	7.59337	NaN	0.113612	NaN	7.85525	95.1308	92.4617	NaN	14.2938	NaN	0.670844	NaN	NaN
1823	64	Col-0	103.753		N/A	Not Applicable	16.7184	83.2486	906.453	11633.8	NaN	8237.8	NaN	7521.75	NaN	54820.1	NaN	43668.1	NaN	38.4416	106.791	NaN	0.388303	0.713025	8.11691	NaN	-0.238221	NaN	3.93757	86.0446	91.721	NaN	15.6441	NaN	0.523978	NaN	NaN
1823	82	Col-0	104.641		N/A	Not Applicable	24.1894	74.6283	1096.3	12904.8	NaN	7088.66	NaN	8344.78	NaN	45462.8	NaN	45941.9	NaN	42.6673	113.256	NaN	0.471506	0.879193	8.3031	NaN	0.176787	NaN	7.16412	74.9092	98.6599	NaN	10.8453	NaN	0.420186	NaN	NaN
1823	100	Col-0	96.8776		N/A	Not Applicable	19.3383	67.0896	1060.16	10904.8	NaN	8759.69	NaN	10736.7	NaN	54983.4	NaN	39244.2	NaN	35.1241	117.635	NaN	0.348944	0.854677	8.39768	NaN	-0.680016	NaN	8.06625	91.5721	82.4853	NaN	12.0762	NaN	0.363089	NaN	NaN
1823	16	CS22313	74.4118		N/A	Not Applicable	28.5932	50.1669	751.213	12247.9	NaN	5741.79	NaN	7330.96	NaN	41195.8	NaN	46230	NaN	40.2474	110.13	NaN	0.424252	0.862006	9.27186	NaN	1.00541	NaN	11.4217	97.1776	103.505	NaN	7.51643	NaN	0.725689	NaN	NaN
1823	34	CS22313	77.6802		N/A	Not Applicable	27.492	52.7	859.196	12371.8	NaN	6789.71	NaN	8039.05	NaN	44467.7	NaN	46547	NaN	41.0723	119.007	NaN	0.485749	0.824055	7.65782	NaN	0.273328	NaN	8.85845	109.391	106.477	NaN	8.21269	NaN	0.620746	NaN	NaN
1823	52	CS22313	84.033		N/A	Not Applicable	23.6737	51.9275	940.992	11981.2	NaN	8407.58	NaN	7395.05	NaN	48530.1	NaN	44211.2	NaN	42.2217	110.321	NaN	0.512494	0.801875	8.42556	NaN	-0.0525026	NaN	9.23739	114.904	99.7182	NaN	8.5937	NaN	0.756146	NaN	NaN
1823	61	CS22313	89.1182		N/A	Not Applicable	14.2417	72.3178	745.431	12453.1	NaN	10307.6	NaN	7950.13	NaN	51281.3	NaN	45621.8	NaN	32.4765	115.737	NaN	0.42547	0.984622	9.56138	NaN	-0.364606	NaN	5.3835	89.0469	97.3066	NaN	11.5093	NaN	0.717645	NaN	NaN
1823	79	CS22313	88.7113		N/A	Not Applicable	22.5659	54.7775	739.51	12534.1	NaN	8723.64	NaN	7365.66	NaN	50867.4	NaN	43166.5	NaN	44.7625	107.978	NaN	0.383687	0.730305	9.07515	NaN	-0.134108	NaN	6.55962	88.4737	93.3141	NaN	7.17582	NaN	0.430991	NaN	NaN
1823	97	CS22313	80.5446		N/A	Not Applicable	23.692	60.949	913.031	13921.8	NaN	8104.05	NaN	6596.72	NaN	48647.4	NaN	48867	NaN	39.5524	120.791	NaN	0.353109	0.761511	8.41743	NaN	-0.178759	NaN	5.1662	76.4452	103.591	NaN	7.58691	NaN	0.553745	NaN	NaN
1823	17	CS22754	79.0727		N/A	Not Applicable	26.018	49.8177	3336.15	9776.45	NaN	7099.7	NaN	8155.08	NaN	50218.8	NaN	36908.2	NaN	45.1432	108.387	NaN	0.686366	0.669314	8.41197	NaN	0.511129	NaN	10.7548	137.477	86.444	NaN	12.3621	NaN	0.587248	NaN	NaN
1823	35	CS22754	82.3718		N/A	Not Applicable	23.4468	57.2603	2772.93	9532.53	NaN	7127.1	NaN	8502.55	NaN	50112.6	NaN	36224.3	NaN	39.4466	103.996	NaN	0.567748	0.700096	8.44575	NaN	0.134908	NaN	11.6366	129.9	81.8423	NaN	15.0823	NaN	0.598137	NaN	NaN
1823	53	CS22754	93.2129		N/A	Not Applicable	22.706	54.7265	2548.69	9490.33	NaN	8409.76	NaN	7577	NaN	47861.3	NaN	36146.9	NaN	40.0043	100.42	NaN	0.6752	0.889308	9.48475	NaN	0.246362	NaN	9.81694	123.199	83.9325	NaN	13.8043	NaN	0.573844	NaN	NaN
1823	62	CS22754	86.0552		N/A	Not Applicable	23.9185	73.7641	3009.02	12734.7	NaN	7381.55	NaN	5680.45	NaN	43225.8	NaN	48190.3	NaN	43.8131	105.465	NaN	0.637284	0.843438	7.62557	NaN	0.329919	NaN	6.72327	98.7252	111.388	NaN	13.6884	NaN	0.653128	NaN	NaN
1823	80	CS22754	99.4632		N/A	Not Applicable	21.9173	60.6249	3117.56	10778.8	NaN	8790.4	NaN	7933.46	NaN	51829.4	NaN	40235.5	NaN	42.623	110.129	NaN	0.509047	0.706895	9.38998	NaN	-0.249155	NaN	7.9586	107.128	88.8509	NaN	13.1527	NaN	0.440269	NaN	NaN
1823	98	CS22754	93.9816		N/A	Not Applicable	19.7232	68.1146	3044.86	11113.1	NaN	9142.86	NaN	7944.61	NaN	53086.8	NaN	40889.7	NaN	37.6464	126.655	NaN	0.411054	0.798672	8.66914	NaN	-1.24576	NaN	6.41495	93.7131	86.2712	NaN	15.4362	NaN	0.382791	NaN	NaN
1823	18	CS22756	90.456		N/A	Not Applicable	21.2748	63.6481	391.745	9813.66	NaN	5118.92	NaN	11641.1	NaN	47913.2	NaN	36485.6	NaN	48.8868	111.619	NaN	0.482175	0.610744	8.91892	NaN	0.53353	NaN	14.6948	123.878	79.4908	NaN	6.32154	NaN	0.568958	NaN	NaN
1823	36	CS22756	78.9033		N/A	Not Applicable	19.843	66.7278	511.13	9602.67	NaN	6052.48	NaN	10524.8	NaN	41794.8	NaN	36986	NaN	52.2557	113.446	NaN	0.46313	0.81271	8.87913	NaN	-0.707425	NaN	9.24494	104.305	82.2198	NaN	6.49723	NaN	0.407492	NaN	NaN
1823	54	CS22756	91.8794		N/A	Not Applicable	19.035	56.183	852.981	9031.09	NaN	6621.22	NaN	10340.5	NaN	51687.1	NaN	33261.7	NaN	43.7253	103.965	NaN	0.450697	0.671798	9.14109	NaN	0.266665	NaN	10.9787	140.944	77.5584	NaN	6.27479	NaN	0.45916	NaN	NaN
1823	63	CS22756	100.533		N/A	Not Applicable	18.9058	62.8146	459.669	10545.1	NaN	8583.81	NaN	10649.8	NaN	54074.8	NaN	37442.1	NaN	52.6167	99.2687	NaN	0.537298	0.661323	9.97409	NaN	-0.0507163	NaN	9.09653	110.246	82.5593	NaN	3.68301	NaN	0.366532	NaN	NaN
1823	81	CS22756	104.656		N/A	Not Applicable	17.6506	57.6188	467.892	10394.2	NaN	9422.44	NaN	10430.2	NaN	59908.4	NaN	37839.7	NaN	47.6368	100.85	NaN	0.407906	0.689486	10.7699	NaN	-0.21302	NaN	8.84394	113.837	80.6075	NaN	3.72762	NaN	0.483875	NaN	NaN
1823	99	CS22756	82.2699		N/A	Not Applicable	24.014	60.7983	536.937	10597.6	NaN	7714.18	NaN	8829.61	NaN	42431.5	NaN	42347.1	NaN	50.4811	112.274	NaN	0.474446	0.731558	9.07359	NaN	-0.303636	NaN	8.57833	72.3033	90.1846	NaN	3.12416	NaN	0.502669	NaN	NaN
1823	3	CS76416	112.286		N/A	Not Applicable	23.6184	57.95	678.588	9563.93	NaN	6980.73	NaN	11455.4	NaN	43124.9	NaN	37743.2	NaN	52.4087	94.0572	NaN	0.619168	0.624516	7.78024	NaN	0.0722145	NaN	11.3905	101.957	86.1151	NaN	15.8467	NaN	0.365641	NaN	NaN
1823	21	CS76416	117.105		N/A	Not Applicable	17.3775	61.3597	640.983	9048.05	NaN	7916.59	NaN	11723.7	NaN	47021.8	NaN	36393.7	NaN	45.7082	92.9887	NaN	0.669515	0.648875	8.58993	NaN	-0.0456909	NaN	11.0241	109.129	81.5718	NaN	18.1302	NaN	0.443027	NaN	NaN
1823	39	CS76416	109.695		N/A	Not Applicable	23.7859	62.2072	616.854	9307.44	NaN	6968.16	NaN	11446.8	NaN	44423.6	NaN	36231.5	NaN	47.0974	88.1248	NaN	0.63088	0.730933	8.48028	NaN	0.340612	NaN	11.5054	95.2866	80.9929	NaN	15.7503	NaN	0.317484	NaN	NaN
1823	66	CS76416	111.349		N/A	Not Applicable	15.7528	67.834	622.264	9033.61	NaN	7942.91	NaN	11755.2	NaN	46027.5	NaN	37602.5	NaN	41.8961	93.8157	NaN	0.69903	0.696432	8.39286	NaN	-0.163394	NaN	11.1089	108.043	88.3674	NaN	17.3449	NaN	0.467848	NaN	NaN
1823	84	CS76416	103.779		N/A	Not Applicable	17.3928	67.2427	940.574	8859.25	NaN	8113.17	NaN	12649.2	NaN	52424.6	NaN	35239.4	NaN	37.3304	92.553	NaN	0.551364	0.819848	8.13505	NaN	1.31122	NaN	9.75653	116.01	80.7792	NaN	15.3327	NaN	0.408582	NaN	NaN
1823	102	CS76416	110.931		N/A	Not Applicable	21.0677	59.078	690.476	8999.34	NaN	7633.68	NaN	12133	NaN	52360.9	NaN	36458	NaN	46.7412	94.2876	NaN	0.48263	0.67878	8.72533	NaN	-0.161532	NaN	10.09	107.341	79.2594	NaN	14.3718	NaN	0.313825	NaN	NaN
1823	4	CS76417	86.4993		N/A	Not Applicable	27.0588	66.1772	1045.7	13408.1	NaN	6456.03	NaN	9728.94	NaN	41163	NaN	44334.5	NaN	44.578	106.685	NaN	0.712418	0.602361	6.71463	NaN	0.532172	NaN	10.796	95.6644	103.031	NaN	10.4502	NaN	0.458931	NaN	NaN
1823	22	CS76417	84.2999		N/A	Not Applicable	27.1597	66.2964	1043.91	13254.1	NaN	6559.88	NaN	9241.82	NaN	42756.3	NaN	43255.4	NaN	44.7882	105.298	NaN	0.781697	0.906708	6.71631	NaN	0.499913	NaN	9.30227	95.4354	97.1116	NaN	8.56245	NaN	0.506393	NaN	NaN
1823	40	CS76417	97.6696		N/A	Not Applicable	19.9281	73.4039	937.966	13146.9	NaN	7723.36	NaN	10198.3	NaN	41666.5	NaN	43914.7	NaN	41.8986	108.233	NaN	0.589992	0.834289	7.05996	NaN	-0.0970109	NaN	8.59654	82.7667	97.8734	NaN	13.3383	NaN	0.567031	NaN	NaN
1823	67	CS76417	97.9414		N/A	Not Applicable	15.9161	80.0132	814.252	12996.5	NaN	8156.33	NaN	10689.4	NaN	44731.3	NaN	44323	NaN	36.1599	103.268	NaN	0.605259	0.71305	6.99983	NaN	0.0945263	NaN	8.55168	94.3175	103.609	NaN	15.1304	NaN	0.525474	NaN	NaN
1823	85	CS76417	89.2435		N/A	Not Applicable	18.2705	72.1979	778.008	12505.3	NaN	7337.08	NaN	9641.65	NaN	45343.7	NaN	41681.2	NaN	46.0343	111.946	NaN	0.722171	0.852982	7.2101	NaN	-0.446391	NaN	9.27428	99.9301	95.095	NaN	11.4338	NaN	0.581253	NaN	NaN
1823	103	CS76417	87.6904		N/A	Not Applicable	22.8859	68.0862	1039.53	13052.4	NaN	7597.57	NaN	10164.4	NaN	48396.4	NaN	42576.8	NaN	32.8109	108.806	NaN	0.49246	0.807706	6.98731	NaN	0.109528	NaN	9.51161	106.009	94.1952	NaN	9.99768	NaN	0.484051	NaN	NaN
1823	5	CS76418	101.749		N/A	Not Applicable	19.9951	53.0252	901.771	11307.8	NaN	7591.96	NaN	8973.19	NaN	52553.5	NaN	40235.3	NaN	41.5462	103.975	NaN	0.990708	0.865143	7.84021	NaN	0.17218	NaN	8.70586	110.684	87.2931	NaN	16.4559	NaN	0.534238	NaN	NaN
1823	23	CS76418	92.5994		N/A	Not Applicable	19.7711	49.9594	733.748	10646	NaN	7456.23	NaN	9856.2	NaN	52342.2	NaN	37014.4	NaN	35.994	92.6155	NaN	0.910041	1.13666	7.4801	NaN	0.405609	NaN	9.82405	113.041	80.2615	NaN	16.2169	NaN	0.371893	NaN	NaN
1823	41	CS76418	95.6448		N/A	Not Applicable	22.5917	54.4766	827.29	11903.6	NaN	7841.79	NaN	9362.42	NaN	54840.6	NaN	40490.5	NaN	42.2476	94.0962	NaN	0.966995	0.713959	6.99219	NaN	0.505414	NaN	9.39835	118.127	91.9254	NaN	14.2327	NaN	0.417088	NaN	NaN
1823	68	CS76418	107.509		N/A	Not Applicable	20.4506	62.6876	650.705	12613.1	NaN	7783.43	NaN	8021.58	NaN	52408.6	NaN	44725.8	NaN	48.2465	103.435	NaN	1.08619	0.669778	7.41831	NaN	0.576808	NaN	7.26088	107.76	100.32	NaN	15.0179	NaN	0.489784	NaN	NaN
1823	86	CS76418	97.4633		N/A	Not Applicable	17.8174	51.5967	731.64	10183.9	NaN	8772.22	NaN	9868.85	NaN	60551.4	NaN	35307.8	NaN	41.7035	103.615	NaN	0.998312	0.784275	8.50981	NaN	0.0778561	NaN	7.52439	127.088	78.2694	NaN	16.4841	NaN	0.401219	NaN	NaN
1823	104	CS76418	96.9758		N/A	Not Applicable	27.5269	51.6975	666.897	11948.5	NaN	6033.84	NaN	8110.97	NaN	48857.2	NaN	42175.8	NaN	50.6267	100.098	NaN	1.15124	0.759562	7.32821	NaN	0.952958	NaN	10.2384	100.083	92.7124	NaN	13.7306	NaN	0.457679	NaN	NaN
1823	6	CS76419	102.14		N/A	Not Applicable	20.7699	62.191	1747.87	11115.3	NaN	8671.23	NaN	8302.41	NaN	44415.2	NaN	44893.8	NaN	54.6287	107.643	NaN	0.43677	0.679999	8.3395	NaN	0.524004	NaN	8.02299	83.345	93.4344	NaN	15.7247	NaN	0.610668	NaN	NaN
1823	24	CS76419	105.122		N/A	Not Applicable	18.7524	65.7799	2101.92	10761.2	NaN	8464.27	NaN	8309.33	NaN	47654.8	NaN	42670.5	NaN	56.3717	105.43	NaN	0.532313	0.671415	8.5766	NaN	0.0987412	NaN	9.02551	88.2629	88.2958	NaN	15.0729	NaN	0.647347	NaN	NaN
1823	42	CS76419	108.716		N/A	Not Applicable	22.2317	68.5473	2290.57	11454.4	NaN	8856.73	NaN	7925.02	NaN	45132.3	NaN	44964.4	NaN	55.3795	103.896	NaN	0.501608	0.591933	7.91158	NaN	0.366527	NaN	7.72997	82.3185	98.1416	NaN	15.4912	NaN	0.666364	NaN	NaN
1823	69	CS76419	101.738		N/A	Not Applicable	18.7918	58.1615	1746.01	9148.75	NaN	9412.77	NaN	8650.5	NaN	46830.6	NaN	38109.5	NaN	48.8737	95.9004	NaN	0.593247	0.779077	8.57135	NaN	0.143341	NaN	10.3693	102.825	83.8213	NaN	16.6866	NaN	0.471753	NaN	NaN
1823	87	CS76419	98.0358		N/A	Not Applicable	13.4432	60.6177	1560.86	9921.7	NaN	9958.86	NaN	9405.41	NaN	51546.3	NaN	39045.5	NaN	51.0154	106.458	NaN	0.699855	0.770586	8.69579	NaN	-0.294274	NaN	7.09829	115.105	86.3726	NaN	15.9322	NaN	0.511096	NaN	NaN
1823	105	CS76419	95.8685		N/A	Not Applicable	14.5972	64.9796	1485.77	10035.8	NaN	9640.16	NaN	9614.58	NaN	56714.5	NaN	38606.6	NaN	54.2776	112.165	NaN	0.868268	0.732364	13.4763	NaN	-0.356285	NaN	7.35004	120.322	88.5986	NaN	14.5996	NaN	0.494181	NaN	NaN
1823	7	CS76420	101.951		N/A	Not Applicable	21.6884	51.3955	1351.38	10423	NaN	7569.48	NaN	9746.34	NaN	51538.5	NaN	41567.7	NaN	48.1469	102.939	NaN	0.512708	0.678487	7.48143	NaN	0.240591	NaN	11.1831	111.409	92.4408	NaN	12.6768	NaN	0.540895	NaN	NaN
1823	25	CS76420	106.911		N/A	Not Applicable	19.5556	51.4961	1244.83	10994.2	NaN	8261.55	NaN	10417.3	NaN	52296	NaN	39832.3	NaN	54.8569	101.006	NaN	0.486656	0.683497	7.77959	NaN	0.214471	NaN	10.8888	110.026	86.1569	NaN	10.3672	NaN	0.515757	NaN	NaN
1823	43	CS76420	112.132		N/A	Not Applicable	18.7497	53.9653	1170.39	11073.6	NaN	9444.36	NaN	9978.72	NaN	50899.6	NaN	39124.3	NaN	54.6033	99.8148	NaN	0.507186	0.706743	7.63768	NaN	-0.0889002	NaN	10.6077	102.467	86.7847	NaN	11.0005	NaN	0.550896	NaN	NaN
1823	70	CS76420	111.659		N/A	Not Applicable	18.0505	46.199	1100.65	9618.68	NaN	8780.02	NaN	10209.7	NaN	50064.8	NaN	34465.2	NaN	47.6988	102.592	NaN	0.479163	15.3606	8.42416	NaN	-0.015576	NaN	13.7543	131.622	77.7208	NaN	8.91944	NaN	0.448278	NaN	NaN
1823	88	CS76420	101.917		N/A	Not Applicable	19.479	51.9103	1153.33	10873.1	NaN	8137.41	NaN	8790.85	NaN	49550.2	NaN	40760.7	NaN	56.7635	105.889	NaN	0.641444	0.763401	7.65453	NaN	-0.169548	NaN	10.1997	124.995	93.566	NaN	9.23008	NaN	0.616987	NaN	NaN
1823	106	CS76420	107.495		N/A	Not Applicable	14.2823	52.7505	1143.81	9583.32	NaN	9756.36	NaN	10388.4	NaN	53750.3	NaN	36190.7	NaN	47.4995	111.76	NaN	0.824826	0.81026	8.27042	NaN	-0.31213	NaN	9.56091	126.347	84.1009	NaN	11.7052	NaN	0.630401	NaN	NaN
1823	8	CS76421	68.4725		N/A	Not Applicable	23.7717	55.639	3657.97	10669.7	NaN	7629.26	NaN	8480.98	NaN	44909.6	NaN	42775	NaN	55.069	104.548	NaN	0.425871	0.623747	8.58399	NaN	0.7873	NaN	9.46578	102.959	94.9294	NaN	13.1489	NaN	0.501884	NaN	NaN
1823	26	CS76421	67.9774		N/A	Not Applicable	30.2657	69.8323	3172.15	12913.2	NaN	6265.48	NaN	5935.93	NaN	32733.6	NaN	53267.1	NaN	66.2391	112.404	NaN	0.561433	0.825866	7.5979	NaN	1.67597	NaN	8.15951	73.5866	118.849	NaN	14.1669	NaN	0.595164	NaN	NaN
1823	44	CS76421	72.7833		N/A	Not Applicable	20.4096	71.1441	2725.32	12115.7	NaN	7768.92	NaN	6178.91	NaN	39406	NaN	49342.9	NaN	56.0402	104.389	NaN	0.479214	0.812179	7.77241	NaN	0.355612	NaN	6.5159	83.4634	110.464	NaN	16.4964	NaN	0.569104	NaN	NaN
1823	71	CS76421	75.0039		N/A	Not Applicable	25.5514	71.3171	2692.51	11071	NaN	7255.52	NaN	6415.15	NaN	40029.8	NaN	45411	NaN	50.8922	106.605	NaN	0.466498	0.75613	8.22176	NaN	0.536716	NaN	8.51943	88.49	99.3659	NaN	14.786	NaN	0.645801	NaN	NaN
1823	89	CS76421	72.6707		N/A	Not Applicable	24.8892	58.3482	3757.08	11085.4	NaN	7453.5	NaN	6983.21	NaN	43591.3	NaN	43802.7	NaN	44.1531	111.739	NaN	0.503698	0.853251	8.78895	NaN	0.352347	NaN	7.44581	108.215	99.4152	NaN	13.3283	NaN	0.462295	NaN	NaN
1823	107	CS76421	68.071		N/A	Not Applicable	20.357	67.9495	3239.53	10761	NaN	7001.78	NaN	6952.48	NaN	41429.6	NaN	45584.9	NaN	40.7317	114.639	NaN	0.566199	1.05643	7.52206	NaN	-0.00212516	NaN	6.0223	102.519	105.826	NaN	18.3171	NaN	0.674073	NaN	NaN
1823	9	CS76422	89.7734		N/A	Not Applicable	19.5482	48.1464	1423.74	9218.06	NaN	6639.83	NaN	8539.16	NaN	54405.2	NaN	36591.8	NaN	63.3835	92.4169	NaN	0.653338	0.654806	7.67145	NaN	1.13559	NaN	10.8161	141.321	84.9835	NaN	3.03064	NaN	0.417592	NaN	NaN
1823	27	CS76422	100.243		N/A	Not Applicable	21.5552	67.7135	1431.76	11666.9	NaN	5816.94	NaN	6573.06	NaN	48894.8	NaN	49316.3	NaN	58.5267	108.197	NaN	0.488561	0.738555	6.58279	NaN	0.357423	NaN	7.88394	102.376	104.616	NaN	4.12986	NaN	0.462101	NaN	NaN
1823	45	CS76422	98.4707		N/A	Not Applicable	22.3812	70.3255	1345.07	11415.6	NaN	6209.54	NaN	7143	NaN	49559.3	NaN	45917.7	NaN	60.0185	97.4022	NaN	0.544703	0.72465	6.61854	NaN	0.384457	NaN	8.47648	99.3586	99.0531	NaN	3.92794	NaN	0.426952	NaN	NaN
1823	72	CS76422	108.321		N/A	Not Applicable	15.7227	81.1135	1477.36	10555.7	NaN	5734.39	NaN	7825.67	NaN	57689.2	NaN	44661.9	NaN	53.9972	112.729	NaN	0.367985	0.788463	7.02012	NaN	0.277153	NaN	7.35767	114.622	93.2392	NaN	6.44704	NaN	0.404374	NaN	NaN
1823	90	CS76422	100.472		N/A	Not Applicable	16.8317	79.9554	1137.93	11314.1	NaN	5306.89	NaN	7081.25	NaN	53961.3	NaN	48208	NaN	60.963	117.194	NaN	0.438139	0.73058	7.09197	NaN	-0.00706804	NaN	6.10574	107.442	102.359	NaN	7.36899	NaN	0.523541	NaN	NaN
1823	108	CS76422	96.2017		N/A	Not Applicable	15.8284	66.6857	1414.71	9979.1	NaN	6047.58	NaN	7401.51	NaN	56676.6	NaN	41857	NaN	61.6288	121.392	NaN	0.674759	0.872736	6.96759	NaN	0.0725489	NaN	6.32262	124.758	95.5831	NaN	7.02108	NaN	0.592183	NaN	NaN
1823	12	CS76423	75.6		N/A	Not Applicable	17.0921	68.0743	1424.78	9511.1	NaN	8583.39	NaN	10994.9	NaN	59936.4	NaN	36799.7	NaN	40.7695	101.79	NaN	0.589777	0.598046	6.33919	NaN	-0.0338582	NaN	10.1868	149.292	81.3739	NaN	13.6507	NaN	0.422229	NaN	NaN
1823	30	CS76423	89.4445		N/A	Not Applicable	17.5647	73.332	1862.38	9969.98	NaN	7673.24	NaN	9397.28	NaN	53417.5	NaN	40119.3	NaN	44.3202	102.404	NaN	0.677584	0.765084	6.75192	NaN	-0.117318	NaN	10.5418	131.998	86.8059	NaN	12.4389	NaN	0.700895	NaN	NaN
1823	48	CS76423	84.0243		N/A	Not Applicable	13.1068	83.0347	1378.7	9917.38	NaN	8954.92	NaN	10554.9	NaN	61033.5	NaN	38370.2	NaN	38.3986	111.073	NaN	0.580339	0.783141	6.59487	NaN	-0.411294	NaN	6.98726	144.169	83.5347	NaN	12.8434	NaN	0.458629	NaN	NaN
1823	57	CS76423	90.7706		N/A	Not Applicable	16.7242	71.1141	1451.17	9860.84	NaN	9175.36	NaN	10911.2	NaN	59906.6	NaN	35123	NaN	48.5615	100.259	NaN	0.665359	0.726619	6.69216	NaN	-0.254269	NaN	9.54765	129.34	77.4799	NaN	11.1324	NaN	0.364747	NaN	NaN
1823	75	CS76423	86.6067		N/A	Not Applicable	17.7284	75.3007	1554.35	10295.4	NaN	8585.75	NaN	9659.29	NaN	62325.3	NaN	37809.6	NaN	44.7132	107.897	NaN	0.613877	0.708857	6.76468	NaN	-0.434724	NaN	7.76757	127.233	81.9688	NaN	13.1495	NaN	0.5215	NaN	NaN
1823	93	CS76423	97.2153		N/A	Not Applicable	15.9175	80.8935	1511.84	10830.3	NaN	8533.89	NaN	10187.5	NaN	62893.2	NaN	39494.7	NaN	48.3975	109.025	NaN	0.779638	0.590767	6.80575	NaN	-0.299806	NaN	6.78055	120.244	85.6374	NaN	13.9461	NaN	0.538859	NaN	NaN
1823	13	CS76424	86.1272		N/A	Not Applicable	17.8813	53.9099	2284.78	9100.49	NaN	6831.97	NaN	10980.7	NaN	61690.7	NaN	33879.6	NaN	71.3628	94.5479	NaN	0.747549	0.621151	5.39216	NaN	0.5883	NaN	11.6955	135.903	73.3584	NaN	14.4734	NaN	0.485514	NaN	NaN
1823	31	CS76424	80.6108		N/A	Not Applicable	25.6109	58.0024	2162.31	9998.76	NaN	5904.23	NaN	9917.19	NaN	49503.6	NaN	36931.6	NaN	66.9388	109.131	NaN	0.609496	0.883207	4.88908	NaN	2.71229	NaN	11.374	105.611	81.2409	NaN	11.4014	NaN	0.466611	NaN	NaN
1823	49	CS76424	102.33		N/A	Not Applicable	22.2924	66.1388	1932.42	10349	NaN	7204.94	NaN	9314.1	NaN	58688.5	NaN	36540.8	NaN	63.6952	105.504	NaN	0.718211	0.813135	5.1693	NaN	0.343206	NaN	8.73592	124.651	81.3888	NaN	11.1082	NaN	0.493425	NaN	NaN
1823	58	CS76424	101.745		N/A	Not Applicable	16.0487	65.4268	1928.25	10322.5	NaN	8389.34	NaN	11516.2	NaN	61414.4	NaN	35623.2	NaN	58.1819	104.852	NaN	0.574084	0.614892	5.64491	NaN	0.143319	NaN	9.38508	116.067	78.2498	NaN	15.1957	NaN	0.399786	NaN	NaN
1823	76	CS76424	101.209		N/A	Not Applicable	17.3277	69.4694	2227.51	10711.3	NaN	7685.5	NaN	10004.9	NaN	61566.5	NaN	40146.4	NaN	54.1693	109.132	NaN	0.506301	0.725327	5.66667	NaN	0.0124196	NaN	7.77204	106.278	84.5424	NaN	16.4823	NaN	0.468549	NaN	NaN
1823	94	CS76424	105.836		N/A	Not Applicable	20.4883	61.2517	2530.9	10530.5	NaN	7815.86	NaN	11767.7	NaN	67537.3	NaN	34986.2	NaN	74.4831	105.598	NaN	0.904637	0.654644	5.79434	NaN	-0.24626	NaN	10.1722	127.649	77.2779	NaN	10.3469	NaN	0.652466	NaN	NaN
1823	14	CS76425	91.031		N/A	Not Applicable	23.6376	64.2157	877.74	8987.78	NaN	7520.3	NaN	8700.6	NaN	57989.7	NaN	36234.8	NaN	47.7717	99.0457	NaN	0.489435	0.616838	8.53759	NaN	-0.357265	NaN	10.4154	133.476	78.9203	NaN	11.6785	NaN	0.833834	NaN	NaN
1823	32	CS76425	89.8638		N/A	Not Applicable	19.9368	70.3702	1178.16	10147.7	NaN	7840.2	NaN	8639.31	NaN	59154.3	NaN	41703.4	NaN	45.0155	103.133	NaN	0.491777	0.666045	7.47017	NaN	-0.205434	NaN	8.67119	127.382	91.2919	NaN	12.269	NaN	0.566024	NaN	NaN
1823	50	CS76425	94.539		N/A	Not Applicable	17.4231	73.5501	847.828	9619.73	NaN	7961.99	NaN	8552.48	NaN	59839.1	NaN	38231.9	NaN	45.4422	107.599	NaN	0.535897	0.818059	7.72238	NaN	-0.563477	NaN	8.18777	126.316	84.9	NaN	12.9761	NaN	0.610374	NaN	NaN
1823	59	CS76425	86.3633		N/A	Not Applicable	20.8263	88.994	1066.71	11195.1	NaN	7431.03	NaN	6465.32	NaN	55386.6	NaN	45858.7	NaN	32.9873	115.212	NaN	0.306418	0.887825	7.88094	NaN	-0.61646	NaN	5.40195	94.2995	97.7181	NaN	16.1397	NaN	0.48952	NaN	NaN
1823	77	CS76425	97.1872		N/A	Not Applicable	20.8697	74.8832	983.715	11435.5	NaN	8593.11	NaN	7425.15	NaN	62453.2	NaN	42216.5	NaN	44.3445	109.975	NaN	0.472303	0.745876	8.69787	NaN	-0.499775	NaN	5.82597	109.704	90.4711	NaN	9.92674	NaN	0.637497	NaN	NaN
1823	95	CS76425	96.9019		N/A	Not Applicable	15.5864	75.6146	846.859	10418.1	NaN	9615.44	NaN	9063.09	NaN	64847.3	NaN	38007.5	NaN	45.1435	121.959	NaN	0.366213	0.669833	8.34498	NaN	-0.977585	NaN	3.67513	99.4896	76.4203	NaN	9.64782	NaN	0.580671	NaN	NaN
1823	15	CS76426	66.8867		N/A	Not Applicable	31.2561	57.5194	960.461	10253.9	NaN	6835.95	NaN	7947.26	NaN	44555.7	NaN	42576.6	NaN	52.9906	107.827	NaN	0.704617	0.721094	7.09656	NaN	1.44674	NaN	12.0486	112.315	97.3439	NaN	2.79803	NaN	0.394913	NaN	NaN
1823	33	CS76426	70.1829		N/A	Not Applicable	25.544	59.3735	766.959	9226.46	NaN	8071.93	NaN	7997.46	NaN	44176.5	NaN	38514.1	NaN	47.471	101.877	NaN	0.622594	0.73311	7.66849	NaN	0.858309	NaN	10.0646	114.145	89.0434	NaN	2.31532	NaN	0.288653	NaN	NaN
1823	51	CS76426	76.5886		N/A	Not Applicable	19.5683	62.3595	937.192	9360.75	NaN	9064.75	NaN	8940	NaN	47898.2	NaN	41096.1	NaN	42.3113	104.967	NaN	0.587093	0.840218	7.718	NaN	0.344869	NaN	8.14069	113.33	92.1277	NaN	3.35567	NaN	0.352763	NaN	NaN
1823	60	CS76426	85.845		N/A	Not Applicable	18.0772	84.3592	756.214	10307.7	NaN	9862.01	NaN	8402.43	NaN	44043.3	NaN	43542.9	NaN	47.2522	108.892	NaN	0.469936	0.821852	8.90512	NaN	0.043934	NaN	5.27914	74.93	93.7827	NaN	3.47891	NaN	0.238678	NaN	NaN
1823	78	CS76426	82.6001		N/A	Not Applicable	20.2806	72.2071	768.271	10678.2	NaN	8833.91	NaN	7812.27	NaN	44729.2	NaN	44677.9	NaN	47.777	108.961	NaN	0.484507	0.812187	8.59527	NaN	0.0987157	NaN	7.27957	74.9983	95.279	NaN	2.97722	NaN	0.257776	NaN	NaN
1823	96	CS76426	85.2079		N/A	Not Applicable	15.5888	72.8938	701.246	9729.8	NaN	11194.7	NaN	9422.27	NaN	49933.8	NaN	42311.9	NaN	45.3147	117.035	NaN	0.389379	0.972166	9.60451	NaN	-0.443786	NaN	6.65545	78.7263	87.4783	NaN	3.99628	NaN	0.255944	NaN	NaN
1823	10	Cvi-0	97.8802		N/A	Not Applicable	20.7585	67.6368	888.333	8877.31	NaN	7647.28	NaN	8739.11	NaN	41979.9	NaN	33734.9	NaN	51.6383	91.3387	NaN	0.844833	0.99071	7.61401	NaN	5.05143	NaN	10.9315	107.194	74.8786	NaN	17.8239	NaN	0.604727	NaN	NaN
1823	28	Cvi-0	113.843		N/A	Not Applicable	14.7172	70.1117	497.748	7754.53	NaN	9169.03	NaN	8308.44	NaN	54207.6	NaN	28930.2	NaN	43.2107	85.8288	NaN	0.802484	0.722608	8.87925	NaN	-0.402954	NaN	10.4565	137.237	66.6754	NaN	22.9754	NaN	0.62012	NaN	NaN
1823	46	Cvi-0	107.373		N/A	Not Applicable	16.0577	81.3385	489.922	8848.19	NaN	9591.99	NaN	8312.06	NaN	54833.9	NaN	32376.1	NaN	50.0648	88.6422	NaN	0.611701	0.625485	8.72824	NaN	-0.224875	NaN	7.73443	115.039	71.8388	NaN	21.857	NaN	0.479663	NaN	NaN
1823	55	Cvi-0	107.597		N/A	Not Applicable	16.7303	76.1103	467.065	8230.22	NaN	9953.27	NaN	9305.44	NaN	51574.2	NaN	30817.6	NaN	50.757	88.1673	NaN	0.668641	0.682889	7.70867	NaN	-0.00561482	NaN	10.0252	117.279	69.7836	NaN	19.8783	NaN	0.479451	NaN	NaN
1823	73	Cvi-0	114.047		N/A	Not Applicable	16.7559	78.1945	535.825	8477.17	NaN	9484.08	NaN	8083.56	NaN	52201.1	NaN	31640.1	NaN	57.2749	97.3271	NaN	0.696304	0.667101	8.18637	NaN	-0.231391	NaN	8.03882	112.052	68.4249	NaN	21.5973	NaN	0.502653	NaN	NaN
1823	91	Cvi-0	110.186		N/A	Not Applicable	15.4459	74.954	581.308	9038.6	NaN	9281.96	NaN	9052.06	NaN	59388.7	NaN	33244.1	NaN	49.8636	97.123	NaN	0.576955	0.569306	8.01405	NaN	-0.563543	NaN	8.68743	113.694	73.2072	NaN	21.0157	NaN	0.458051	NaN	NaN
1823	11	Fab-2	24.7911		N/A	Not Applicable	22.4082	67.8407	399.376	10568.8	NaN	5824.43	NaN	8431.74	NaN	46280.4	NaN	42533.7	NaN	44.7248	105.395	NaN	0.515874	0.728569	6.45485	NaN	0.346614	NaN	10.5301	114.99	97.2537	NaN	17.4971	NaN	0.52025	NaN	NaN
1823	29	Fab-2	33.7688		N/A	Not Applicable	14.576	69.7445	750.376	9880.52	NaN	8598.39	NaN	9092.91	NaN	53209.3	NaN	36769	NaN	53.4215	109.138	NaN	0.5038	0.757754	7.05103	NaN	0.00817066	NaN	8.86505	140.402	85.4966	NaN	13.0521	NaN	0.394935	NaN	NaN
1823	47	Fab-2	33.7371		N/A	Not Applicable	11.5117	72.9247	428.104	10229.1	NaN	9397.13	NaN	9890.54	NaN	48613.2	NaN	39762.9	NaN	48.0973	104.26	NaN	0.344714	0.705847	7.64932	NaN	-0.41164	NaN	7.21463	114.209	89.9393	NaN	19.8364	NaN	0.437458	NaN	NaN
1823	56	Fab-2	28.2284		N/A	Not Applicable	17.5579	75.1327	559.854	11064.2	NaN	7102.91	NaN	8090.55	NaN	48597.2	NaN	42558.8	NaN	44.723	112.486	NaN	0.415214	0.783416	6.37742	NaN	-0.112623	NaN	8.41397	102.712	95.6918	NaN	19.952	NaN	0.356973	NaN	NaN
1823	74	Fab-2	34.7955		N/A	Not Applicable	17.3291	62.8341	610.738	9997.28	NaN	8245.8	NaN	9726.98	NaN	55099.1	NaN	37041.2	NaN	50.6952	109.55	NaN	0.505185	0.717335	7.19118	NaN	-0.0515195	NaN	8.64641	122.57	82.7422	NaN	15.8188	NaN	0.363902	NaN	NaN
1823	92	Fab-2	41.8489		N/A	Not Applicable	13.4617	70.0822	746.203	10708.3	NaN	9374.73	NaN	10401	NaN	56429.6	NaN	38658.4	NaN	52.5282	109.046	NaN	0.326532	0.691683	7.39346	NaN	-0.321115	NaN	7.92963	96.5001	79.9046	NaN	16.7811	NaN	0.393458	NaN	NaN
1823	2	Ts-1	84.2633		N/A	Not Applicable	22.3674	61.3649	3331.64	10926.9	NaN	7460.11	NaN	9662.64	NaN	43077.7	NaN	41556.8	NaN	42.9057	105.996	NaN	1.21265	0.936743	6.85547	NaN	0.411978	NaN	11.0898	102.879	93.3871	NaN	11.1873	NaN	0.834234	NaN	NaN
1823	20	Ts-1	83.6394		N/A	Not Applicable	20.7619	69.5804	3042.45	11075.5	NaN	7469.55	NaN	9729.68	NaN	42109.5	NaN	43937	NaN	49.905	102.576	NaN	1.39538	0.799384	6.30143	NaN	0.0578572	NaN	10.0308	94.5344	95.5051	NaN	14.6957	NaN	0.446816	NaN	NaN
1823	38	Ts-1	86.2833		N/A	Not Applicable	22.5693	69.475	3499.62	11450.1	NaN	6986.17	NaN	9206.18	NaN	39402.1	NaN	47082.2	NaN	49.6216	106.794	NaN	1.43481	0.778252	5.92447	NaN	0.287355	NaN	9.63531	86.8385	104.343	NaN	15.425	NaN	0.588915	NaN	NaN
1823	65	Ts-1	80.267		N/A	Not Applicable	19.8354	76.1838	3056.14	11813.2	NaN	7816.66	NaN	9772.71	NaN	48147	NaN	46962.3	NaN	34.12	106.523	NaN	0.91401	0.80813	6.51743	NaN	-0.02111	NaN	9.16377	92.6624	102.07	NaN	13.4551	NaN	0.500129	NaN	NaN
1823	83	Ts-1	85.6296		N/A	Not Applicable	20.2994	59.2398	2832.4	9921.57	NaN	8482.06	NaN	10485.5	NaN	52575.9	NaN	37271.9	NaN	47.788	100.638	NaN	0.866734	0.880651	8.37435	NaN	-0.184712	NaN	10.2962	111.941	80.6957	NaN	8.47372	NaN	0.439284	NaN	NaN
1823	101	Ts-1	81.087		N/A	Not Applicable	22.4716	51.9887	3183.6	10016.2	NaN	7402.31	NaN	10109.1	NaN	50928.2	NaN	37524.3	NaN	49.3534	103.604	NaN	0.969299	0.766651	7.65169	NaN	-0.225582	NaN	9.98815	105.131	82.0704	NaN	7.66405	NaN	0.608984	NaN	NaN
1824	1	Col-0	96.6762		N/A	Not Applicable	23.1599	70.4427	630.413	9429.99	NaN	5654.91	NaN	9973.04	NaN	30648.3	NaN	36102.9	NaN	40.0534	95.8937	NaN	0.58752	0.718518	6.8959	NaN	1.92818	NaN	17.6272	88.4281	85.2498	NaN	14.6713	NaN	0.942127	NaN	NaN
1824	19	Col-0	104.928		N/A	Not Applicable	16.2253	66.7782	508.218	9372.21	NaN	6774.06	NaN	9683.02	NaN	38803.9	NaN	34800.4	NaN	42.7656	92.0126	NaN	0.433698	0.589921	7.00626	NaN	1.80046	NaN	14.4627	109.737	77.9077	NaN	13.5479	NaN	0.723655	NaN	NaN
1824	37	Col-0	98.9712		N/A	Not Applicable	17.5026	59.4571	616.013	8861.42	NaN	7131.77	NaN	10631.6	NaN	39774.5	NaN	31697.8	NaN	42.5117	95.1483	NaN	0.423108	0.718762	8.20358	NaN	2.03168	NaN	15.3132	122.63	71.4005	NaN	10.8821	NaN	0.712218	NaN	NaN
1824	64	Col-0	96.6631		N/A	Not Applicable	17.223	55.9885	579.718	8375.43	NaN	7166.44	NaN	10698.5	NaN	45047.5	NaN	30338.8	NaN	35.756	88.5163	NaN	0.462852	0.575877	7.53684	NaN	1.34003	NaN	13.4284	121.427	67.3351	NaN	16.1874	NaN	0.767769	NaN	NaN
1824	82	Col-0	97.5508		N/A	Not Applicable	20.1982	53.185	546.252	8487.01	NaN	7317.03	NaN	10467.1	NaN	43046.3	NaN	30545.3	NaN	36.8334	92.376	NaN	0.488182	0.663846	8.14447	NaN	1.70485	NaN	14.772	115.165	67.458	NaN	14.2001	NaN	0.78999	NaN	NaN
1824	100	Col-0	115.522		N/A	Not Applicable	19.1938	60.1911	761.95	9454.91	NaN	6724.29	NaN	8277.59	NaN	34428.1	NaN	36906.5	NaN	45.3802	97.4575	NaN	0.382001	0.644195	8.44099	NaN	1.20481	NaN	10.3951	80.3408	73.1999	NaN	16.0809	NaN	1.0478	NaN	NaN
1824	17	CS1132	98.8963		N/A	Not Applicable	15.4046	55.4755	660.126	8798.81	NaN	6569.06	NaN	8677.28	NaN	55784.4	NaN	30446.5	NaN	42.3014	98.2047	NaN	0.763373	0.457419	7.2863	NaN	1.10308	NaN	11.5088	162.097	69.4365	NaN	9.23081	NaN	0.623673	NaN	NaN
1824	35	CS1132	90.4752		N/A	Not Applicable	21.3346	62.1497	567.526	10165.1	NaN	4384.2	NaN	8460.49	NaN	43302.1	NaN	37836.7	NaN	49.7995	106.161	NaN	0.928033	0.579484	5.81925	NaN	1.08272	NaN	11.2318	116.728	86.9831	NaN	10.8841	NaN	0.678451	NaN	NaN
1824	53	CS1132	103.153		N/A	Not Applicable	20.4893	61.9175	427.243	9623.26	NaN	4981.57	NaN	8718.22	NaN	42600.1	NaN	34332.9	NaN	57.8362	99.4173	NaN	1.05703	0.612631	7.56603	NaN	1.30425	NaN	11.0953	112.366	75.0434	NaN	9.82701	NaN	0.895576	NaN	NaN
1824	62	CS1132	107.505		N/A	Not Applicable	20.7785	53.4505	568.649	9885.31	NaN	5414.55	NaN	7653.78	NaN	42997.6	NaN	32607.4	NaN	63.1403	95.5852	NaN	0.741317	0.678245	7.51372	NaN	1.11483	NaN	11.1008	122.592	76.5952	NaN	10.1895	NaN	0.927152	NaN	NaN
1824	80	CS1132	107.998		N/A	Not Applicable	21.1332	54.4613	617.8	10345.8	NaN	5307.34	NaN	7641.95	NaN	41118.1	NaN	35148.5	NaN	56.2809	94.3313	NaN	0.59334	0.662408	7.95672	NaN	1.11797	NaN	10.9208	118.64	81.2261	NaN	9.95241	NaN	0.909497	NaN	NaN
1824	98	CS1132	108.91		N/A	Not Applicable	26.4225	53.0589	672.596	10447.8	NaN	4871.31	NaN	7201.69	NaN	38929	NaN	34179.2	NaN	59.568	96.502	NaN	0.718086	0.792666	7.71628	NaN	1.25369	NaN	11.0081	124.221	79.6985	NaN	8.58795	NaN	1.01938	NaN	NaN
1824	18	CS1160	64.0227		N/A	Not Applicable	20.9209	58.2965	833.284	7274.6	NaN	6393.48	NaN	8430.92	NaN	49738.1	NaN	29795.2	NaN	49.4659	104.543	NaN	1.02072	0.74429	7.08956	NaN	1.78876	NaN	11.6236	138.783	68.3947	NaN	11.0049	NaN	0.727719	NaN	NaN
1824	36	CS1160	105.065		N/A	Not Applicable	20.5168	56.7467	936.309	7881.42	NaN	4681.27	NaN	7638.22	NaN	40284.1	NaN	34282.6	NaN	66.1956	98.2955	NaN	1.03652	0.728522	8.75175	NaN	1.67004	NaN	11.7585	103.318	73.4512	NaN	13.6615	NaN	1.10735	NaN	NaN
1824	54	CS1160	81.6201		N/A	Not Applicable	13.6593	55.5376	691.443	6936.69	NaN	6552.11	NaN	8438.8	NaN	52181.5	NaN	28414.1	NaN	70.4822	88.3631	NaN	0.964067	0.896376	9.38232	NaN	1.2252	NaN	7.85117	130.534	57.8121	NaN	10.3731	NaN	0.844801	NaN	NaN
1824	63	CS1160	89.0266		N/A	Not Applicable	19.6782	53.7413	685.421	8097.83	NaN	5496.05	NaN	8536.47	NaN	45317.2	NaN	33569.8	NaN	46.0006	95.7973	NaN	1.37839	0.743341	7.84945	NaN	1.19691	NaN	10.6633	121.565	77.0144	NaN	15.1196	NaN	0.772381	NaN	NaN
1824	81	CS1160	99.6253		N/A	Not Applicable	16.3019	46.6441	633.741	7519.49	NaN	7206.28	NaN	9907.65	NaN	46201.9	NaN	29752.6	NaN	50.1716	104.302	NaN	1.07553	0.969988	11.099	NaN	0.928122	NaN	13.775	133.753	65.8707	NaN	14.8992	NaN	0.835419	NaN	NaN
1824	99	CS1160	83.9432		N/A	Not Applicable	21.4523	47.6114	814.593	8569.51	NaN	5933.38	NaN	8604.85	NaN	43418.6	NaN	35136.1	NaN	47.9553	94.7932	NaN	1.11287	0.753117	7.44133	NaN	1.46938	NaN	11.963	115.175	79.7492	NaN	14.5528	NaN	0.705773	NaN	NaN
1824	9	CS1680	95.3444		N/A	Not Applicable	27.4091	64.7981	404.285	9105.57	NaN	6421.26	NaN	7416.37	NaN	37467.6	NaN	33816.9	NaN	48.4231	96.7049	NaN	0.640384	0.531581	8.67255	NaN	2.67508	NaN	11.0267	108.585	76.3267	NaN	7.44609	NaN	0.676133	NaN	NaN
1824	27	CS1680	93.2027		N/A	Not Applicable	26.2769	59.2584	380.966	9535.29	NaN	5638.76	NaN	7499.72	NaN	33436.5	NaN	35720.1	NaN	59.8214	102.417	NaN	0.921028	0.622473	8.03625	NaN	2.66755	NaN	11.5545	96.2384	85.7588	NaN	8.35162	NaN	1.03789	NaN	NaN
1824	45	CS1680	97.2225		N/A	Not Applicable	18.4687	63.3959	450.909	9142.05	NaN	6399.33	NaN	7638.9	NaN	39301.3	NaN	35874.5	NaN	56.3125	100.673	NaN	0.574331	0.725743	8.18613	NaN	1.37784	NaN	10.8301	100.597	77.6223	NaN	10.2575	NaN	0.628145	NaN	NaN
1824	72	CS1680	101.463		N/A	Not Applicable	20.6621	66.1359	424.892	8314	NaN	6477.39	NaN	7430.3	NaN	39931.6	NaN	32208.4	NaN	62.2194	93.425	NaN	0.429297	0.51296	9.41126	NaN	1.76843	NaN	8.11105	99.5575	66.5114	NaN	9.69402	NaN	0.664231	NaN	NaN
1824	90	CS1680	100.307		N/A	Not Applicable	25.4943	60.2832	533.926	8737.9	NaN	6221.88	NaN	7431.85	NaN	37948.9	NaN	33998.7	NaN	54.5551	96.378	NaN	0.532136	0.644711	8.55152	NaN	2.72443	NaN	11.0901	108.963	75.9735	NaN	9.05859	NaN	0.94341	NaN	NaN
1824	108	CS1680	76.1464		N/A	Not Applicable	31.6684	53.7888	443.281	8486.06	NaN	4815.43	NaN	8269.04	NaN	35244.1	NaN	32436.9	NaN	48.3951	103.21	NaN	0.743564	0.573551	7.20763	NaN	4.2034	NaN	13.0001	112.576	78.0335	NaN	6.15792	NaN	1.14863	NaN	NaN
1824	12	CS22698	87.5821		N/A	Not Applicable	18.8603	59.6983	239.994	7909.28	NaN	5658.16	NaN	11692.9	NaN	35164.2	NaN	33116.5	NaN	51.0861	91.8914	NaN	0.633779	0.51078	6.94068	NaN	2.30578	NaN	17.1314	89.1415	76.4249	NaN	18.0638	NaN	0.62678	NaN	NaN
1824	30	CS22698	98.3013		N/A	Not Applicable	15.1384	50.056	230.62	7163.07	NaN	6697.08	NaN	12870.1	NaN	40100.5	NaN	29157.7	NaN	55.5122	82.4338	NaN	0.749179	0.585372	7.7827	NaN	1.88622	NaN	18.1837	110.666	66.7525	NaN	17.0704	NaN	0.888151	NaN	NaN
1824	48	CS22698	425.639		N/A	Not Applicable	19.5069	55.9468	362.557	8259.01	NaN	5413.74	NaN	12263.3	NaN	38385.2	NaN	33784.4	NaN	54.0451	91.0654	NaN	0.72145	0.552367	6.52103	NaN	2.16062	NaN	15.0993	102.993	78.4589	NaN	14.543	NaN	0.817696	NaN	NaN
1824	57	CS22698	89.4927		N/A	Not Applicable	23.9564	47.4169	267.901	8699.04	NaN	5732.35	NaN	12343.7	NaN	38080.4	NaN	34449.7	NaN	48.2742	89.8383	NaN	0.536017	0.598521	7.37738	NaN	1.89122	NaN	20.58	98.8094	77.8725	NaN	13.0983	NaN	0.690722	NaN	NaN
1824	75	CS22698	92.1753		N/A	Not Applicable	18.9378	46.147	271.536	7807.17	NaN	7089.49	NaN	13273.2	NaN	38443.2	NaN	31351.4	NaN	45.9874	90.9575	NaN	0.563114	0.580435	7.85803	NaN	1.65963	NaN	19.9099	100.267	70.9899	NaN	14.9052	NaN	0.692104	NaN	NaN
1824	93	CS22698	92.6166		N/A	Not Applicable	22.4018	58.0368	365.004	8963.15	NaN	5393.15	NaN	11013.8	NaN	34750.1	NaN	35976.5	NaN	46.1968	94.8269	NaN	0.616087	0.722445	7.15226	NaN	1.80041	NaN	19.3499	81.2086	79.5264	NaN	16.3552	NaN	0.83942	NaN	NaN
1824	13	CS22703	97.5666		N/A	Not Applicable	16.7796	65.3681	987.628	7562	NaN	5628.9	NaN	12049.7	NaN	46614.7	NaN	28583.4	NaN	50.0969	86.2021	NaN	0.486988	0.601965	7.77267	NaN	1.50372	NaN	18.9085	115.925	62.3081	NaN	14.2062	NaN	0.638686	NaN	NaN
1824	31	CS22703	87.4657		N/A	Not Applicable	18.383	57.1568	1100.41	8434.16	NaN	5523.39	NaN	12232.2	NaN	48106.9	NaN	29462.7	NaN	53.6507	83.4045	NaN	0.793233	0.505408	7.08458	NaN	2.25261	NaN	18.7718	141.024	70.5184	NaN	9.55635	NaN	0.781264	NaN	NaN
1824	49	CS22703	79.3687		N/A	Not Applicable	19.7307	63.6957	1228.6	8669.94	NaN	5188.9	NaN	10594	NaN	46254.6	NaN	32329.7	NaN	44.6295	87.08	NaN	0.914713	0.625927	6.36857	NaN	1.79271	NaN	16.0377	129.736	75.9577	NaN	13.3315	NaN	0.721633	NaN	NaN
1824	58	CS22703	85.2953		N/A	Not Applicable	18.3291	64.1521	946.692	8153.14	NaN	5580.99	NaN	12391.5	NaN	45885.3	NaN	29694.3	NaN	46.1173	86.1694	NaN	0.561181	0.512174	7.20878	NaN	1.67586	NaN	18.7111	119.56	67.8998	NaN	13.0441	NaN	0.73096	NaN	NaN
1824	76	CS22703	83.2982		N/A	Not Applicable	23.7337	69.0758	1146.31	9399.59	NaN	4362.67	NaN	9981.97	NaN	41604.5	NaN	34612.5	NaN	46.1849	86.5506	NaN	0.575778	0.540597	5.6736	NaN	1.93582	NaN	16.2301	104.726	80.9244	NaN	15.1414	NaN	0.707123	NaN	NaN
1824	94	CS22703	90.763		N/A	Not Applicable	21.3742	64.3625	958.427	8269.33	NaN	5559.48	NaN	11176	NaN	41448.4	NaN	31465.6	NaN	49.6319	81.2448	NaN	0.528174	0.542493	7.98602	NaN	2.5006	NaN	19.15	108.008	68.6156	NaN	13.1107	NaN	0.759091	NaN	NaN
1824	14	CS22712	94.6652		N/A	Not Applicable	20.8921	59.3095	842.534	7749.13	NaN	5898	NaN	12226.8	NaN	39801.4	NaN	29895.8	NaN	46.527	93.2264	NaN	1.03055	0.57177	7.16322	NaN	1.17179	NaN	17.472	104.672	69.1156	NaN	15.4758	NaN	0.375637	NaN	NaN
1824	32	CS22712	93.7323		N/A	Not Applicable	24.0298	58.5485	733.465	8677.54	NaN	4831.7	NaN	9933.17	NaN	36154.3	NaN	34075.2	NaN	54.3331	87.1922	NaN	1.24525	0.578377	6.54341	NaN	1.04545	NaN	15.6731	92.9544	76.1704	NaN	17.9421	NaN	0.363729	NaN	NaN
1824	50	CS22712	95.464		N/A	Not Applicable	22.0587	56.6136	709.481	8889.61	NaN	5105.05	NaN	9732.72	NaN	37440.8	NaN	34726.9	NaN	53.1616	87.9749	NaN	1.32169	0.622984	5.95654	NaN	0.797255	NaN	14.6643	101.791	80.5478	NaN	17.8746	NaN	0.454097	NaN	NaN
1824	59	CS22712	98.5114		N/A	Not Applicable	20.1406	53.8935	762.941	8642.09	NaN	5503.72	NaN	10409.3	NaN	36854.2	NaN	33561.7	NaN	56.0015	87.7876	NaN	0.894375	0.604819	6.5758	NaN	0.876615	NaN	15.2928	91.7919	74.3102	NaN	19.0531	NaN	0.430654	NaN	NaN
1824	77	CS22712	102.351		N/A	Not Applicable	17.6423	56.8768	808.271	8292.99	NaN	5775.25	NaN	10121.5	NaN	37548.9	NaN	33007.3	NaN	57.1231	87.8325	NaN	0.77963	0.606468	6.6713	NaN	0.781567	NaN	15.4961	91.9346	71.3213	NaN	20.0412	NaN	0.315148	NaN	NaN
1824	95	CS22712	80.8234		N/A	Not Applicable	32.4468	53.9318	972.009	9256.2	NaN	4560.32	NaN	9955.21	NaN	34645.5	NaN	35279.7	NaN	58.9326	89.2263	NaN	1.39285	0.609819	5.14235	NaN	1.35603	NaN	18.2483	99.9548	81.01	NaN	13.3479	NaN	0.397693	NaN	NaN
1824	15	CS22730	87.2296		N/A	Not Applicable	21.2179	48.8443	2097.24	8228.08	NaN	5869.09	NaN	12241.5	NaN	42081.4	NaN	27988.7	NaN	42.758	120.816	NaN	0.654073	0.726004	6.68131	NaN	1.3881	NaN	20.2342	124.981	65.6643	NaN	13.3941	NaN	0.46058	NaN	NaN
1824	33	CS22730	79.6911		N/A	Not Applicable	17.5878	56.0297	2198.87	8335.88	NaN	5632.46	NaN	11942.8	NaN	44929.7	NaN	29067.2	NaN	39.2255	91.4351	NaN	0.483262	0.524209	6.85666	NaN	0.945176	NaN	14.2285	120.982	65.2581	NaN	18.6282	NaN	0.524573	NaN	NaN
1824	51	CS22730	101.238		N/A	Not Applicable	14.2805	58.8511	1506.54	7888.83	NaN	6090.46	NaN	13435.3	NaN	47306.4	NaN	27663.1	NaN	53.732	83.476	NaN	0.704289	0.471282	7.71315	NaN	0.716853	NaN	15.6375	116.578	59.8963	NaN	22.0015	NaN	0.857789	NaN	NaN
1824	60	CS22730	91.323		N/A	Not Applicable	19.887	48.6192	1789.58	8539.25	NaN	5332.05	NaN	12600	NaN	41745.3	NaN	31261.3	NaN	42.3875	84.4328	NaN	0.527458	0.542954	6.481	NaN	0.828441	NaN	17.5368	110.284	70.5856	NaN	20.1075	NaN	0.656312	NaN	NaN
1824	78	CS22730	93.9294		N/A	Not Applicable	22.9467	52.8114	2038.19	9136.92	NaN	5709.87	NaN	15852.9	NaN	46706.2	NaN	30856.5	NaN	45.9065	89.5159	NaN	0.583398	0.599723	7.08735	NaN	1.45823	NaN	22.1071	126.359	71.4085	NaN	13.439	NaN	0.462953	NaN	NaN
1824	96	CS22730	84.3104		N/A	Not Applicable	18.2237	53.2466	1815.69	8361.21	NaN	5953.32	NaN	13458.1	NaN	45963.5	NaN	29885.3	NaN	36.9285	78.6232	NaN	0.401981	0.614049	6.77721	NaN	1.16896	NaN	18.9516	118.167	66.4238	NaN	18.103	NaN	0.575594	NaN	NaN
1824	16	CS22747	102.42		N/A	Not Applicable	18.8905	52.9877	1163.61	7923.14	NaN	6679.49	NaN	10062.7	NaN	39937.8	NaN	32138.7	NaN	46.6442	94.617	NaN	0.493797	0.486303	8.60659	NaN	0.983972	NaN	14.0866	112.227	73.7894	NaN	29.297	NaN	0.443236	NaN	NaN
1824	34	CS22747	101.892		N/A	Not Applicable	20.2659	47.4554	1111.07	8184.71	NaN	6011.55	NaN	9369.5	NaN	40892.8	NaN	31839.5	NaN	53.147	95.7639	NaN	0.56723	0.660744	8.79349	NaN	1.01845	NaN	11.7492	112.806	74.0598	NaN	36.9245	NaN	0.479079	NaN	NaN
1824	52	CS22747	104.149		N/A	Not Applicable	18.4543	48.2482	986.221	7727.8	NaN	7359.2	NaN	9199.92	NaN	42621.5	NaN	31978.7	NaN	43.7112	93.2379	NaN	0.66784	0.740518	9.10264	NaN	1.06513	NaN	12.0743	117.27	73.9224	NaN	38.7886	NaN	0.449647	NaN	NaN
1824	61	CS22747	104.932		N/A	Not Applicable	21.1541	57.9075	1241.87	8013.47	NaN	6711.77	NaN	9022.67	NaN	39777.8	NaN	33876.5	NaN	47.5534	96.3107	NaN	0.494526	0.680568	7.82533	NaN	0.813197	NaN	11.7515	100.867	76.2921	NaN	42.5798	NaN	0.479337	NaN	NaN
1824	79	CS22747	112.497		N/A	Not Applicable	20.8366	52.5301	774.809	7832.94	NaN	6362.87	NaN	10178.7	NaN	38993.2	NaN	31747.6	NaN	51.7482	99.6536	NaN	0.463554	0.562786	8.84084	NaN	1.19782	NaN	14.1022	96.1385	69.8532	NaN	31.9567	NaN	0.402477	NaN	NaN
1824	97	CS22747	114.611		N/A	Not Applicable	17.7337	51.0265	700.893	7062.86	NaN	7003.68	NaN	11991.1	NaN	40804.5	NaN	29184.7	NaN	48.9916	87.5837	NaN	0.41332	0.727829	10.0132	NaN	0.887282	NaN	16.8198	103.382	64.0535	NaN	39.3058	NaN	0.440575	NaN	NaN
1824	3	CS22760	71.232		N/A	Not Applicable	22.271	53.9928	1114.04	9231.88	NaN	5701.86	NaN	6833.53	NaN	38535.8	NaN	32265.2	NaN	50.9878	86.1131	NaN	0.806912	0.455517	7.08557	NaN	1.6837	NaN	13.5075	128.005	79.5225	NaN	17.0614	NaN	0.767471	NaN	NaN
1824	21	CS22760	79.0286		N/A	Not Applicable	22.3779	46.342	1113.31	8584.47	NaN	6135.5	NaN	9769.42	NaN	36391.8	NaN	30246.5	NaN	58.4348	84.9782	NaN	0.632016	0.553898	8.02641	NaN	3.20792	NaN	19.1285	131.192	70.4573	NaN	13.4983	NaN	0.902464	NaN	NaN
1824	39	CS22760	59.322		N/A	Not Applicable	31.4281	54.8246	1326.02	10102.6	NaN	4619.75	NaN	8950.36	NaN	30617.6	NaN	36570.1	NaN	47.2551	92.4878	NaN	0.722694	0.719737	5.98998	NaN	3.28359	NaN	15.1742	95.2503	87.6372	NaN	15.4081	NaN	0.798303	NaN	NaN
1824	66	CS22760	60.9805		N/A	Not Applicable	18.0701	54.8002	1122.77	9072.9	NaN	6270.98	NaN	8296.6	NaN	42835.2	NaN	32379.3	NaN	39.4006	98.4931	NaN	0.546677	0.552526	6.8308	NaN	1.28868	NaN	10.2639	106.922	72.6364	NaN	20.2277	NaN	0.556363	NaN	NaN
1824	84	CS22760	66.3608		N/A	Not Applicable	26.0223	54.0573	956.697	9607.1	NaN	5397.92	NaN	8540.8	NaN	34398.1	NaN	34711.5	NaN	47.9281	94.2801	NaN	0.541598	0.583599	6.63415	NaN	3.17822	NaN	14.8091	88.2821	81.3426	NaN	17.9045	NaN	0.649632	NaN	NaN
1824	102	CS22760	62.7451		N/A	Not Applicable	24.7238	55.2605	1143.53	9753.88	NaN	5424.53	NaN	7791.43	NaN	35512	NaN	34843.6	NaN	47.7025	91.5856	NaN	0.523787	0.563957	6.565	NaN	1.98524	NaN	11.4287	87.5181	78.1766	NaN	19.9436	NaN	0.603251	NaN	NaN
1824	4	CS22765	88.2757	85.292	N/A	Not Applicable	18.1087	51.3482	264.698	7795.61	NaN	5946.93	NaN	9316.9	NaN	42753.1	NaN	29607.7	NaN	57.8194	88.51	NaN	0.761774	0.443626	8.12636	NaN	1.83859	NaN	15.3517	137.634	70.698	NaN	2.8397	NaN	0.342683	NaN	NaN
1824	22	CS22765	83.7001		N/A	Not Applicable	17.5178	54.3704	220.632	8059.56	NaN	6629.41	NaN	9360.31	NaN	43542.1	NaN	31094.7	NaN	52.3202	87.8675	NaN	0.621117	0.477585	7.9125	NaN	1.41359	NaN	14.7287	127.334	70.5215	NaN	3.54691	NaN	0.411589	NaN	NaN
1824	40	CS22765	83.1986		N/A	Not Applicable	20.0828	60.5234	250.412	8705.34	NaN	5529.86	NaN	7476.31	NaN	42969.8	NaN	34795	NaN	55.6265	93.2113	NaN	0.582934	0.580777	7.48509	NaN	1.23925	NaN	11.8396	110.296	76.8844	NaN	3.79306	NaN	0.45845	NaN	NaN
1824	67	CS22765	91.1679		N/A	Not Applicable	18.0256	57.0241	327.846	8055.32	NaN	6911.71	NaN	7627.46	NaN	40352.2	NaN	31686.8	NaN	65.2563	87.6711	NaN	0.520829	0.522568	8.78915	NaN	1.16025	NaN	9.53102	100.146	67.8398	NaN	3.29871	NaN	0.42696	NaN	NaN
1824	85	CS22765	85.6623		N/A	Not Applicable	16.8492	62.4025	278.121	7677.15	NaN	6766.67	NaN	7628.98	NaN	46625.6	NaN	29783.8	NaN	54.0466	89.0672	NaN	0.583651	0.640258	8.53267	NaN	1.38776	NaN	9.94668	120.581	66.9258	NaN	3.33541	NaN	0.379341	NaN	NaN
1824	103	CS22765	84.9218		N/A	Not Applicable	21.318	57.8847	427.843	9078.41	NaN	6048.76	NaN	5997.89	NaN	42721.7	NaN	36242.5	NaN	54.3124	98.9778	NaN	0.522819	0.591276	7.59745	NaN	1.5975	NaN	11.3931	98.6748	79.9803	NaN	3.51209	NaN	0.374393	NaN	NaN
1824	5	CS22807	79.2078		N/A	Not Applicable	28.7867	44.3716	1139.95	9976.86	NaN	5701.24	NaN	9028.47	NaN	33117.2	NaN	37242.6	NaN	41.4715	84.3475	NaN	0.497988	0.502487	5.47091	NaN	2.4591	NaN	17.0082	104.554	90.5102	NaN	18.4224	NaN	0.350829	NaN	NaN
1824	23	CS22807	85.0275		N/A	Not Applicable	22.1589	47.0739	934.28	9871.78	NaN	7428	NaN	9890.05	NaN	36207.6	NaN	36604.9	NaN	38.7367	89.2703	NaN	0.440808	0.649896	6.57737	NaN	1.85953	NaN	16.0173	107.826	87.7037	NaN	21.685	NaN	0.526212	NaN	NaN
1824	41	CS22807	78.5624		N/A	Not Applicable	18.6515	45.7638	903.744	9365.89	NaN	7454.17	NaN	11216.7	NaN	41996.4	NaN	34614.3	NaN	38.1621	89.7704	NaN	0.386643	0.555523	6.9867	NaN	1.62708	NaN	14.618	113.314	78.9235	NaN	22.2716	NaN	0.542301	NaN	NaN
1824	68	CS22807	87.6803		N/A	Not Applicable	17.0092	49.576	942.389	8822.13	NaN	7617.73	NaN	9891.17	NaN	39877	NaN	35098.3	NaN	47.2012	95.4901	NaN	0.362598	0.693305	7.23096	NaN	1.43716	NaN	10.6596	108.535	76.5151	NaN	27.0798	NaN	0.443908	NaN	NaN
1824	86	CS22807	77.1817		N/A	Not Applicable	16.9105	42.7739	756.707	8314.5	NaN	7816.07	NaN	10948.5	NaN	42600.9	NaN	30545.1	NaN	36.9244	86.8826	NaN	0.338174	0.570067	7.09638	NaN	1.6903	NaN	13.2909	117.075	70.6093	NaN	19.5567	NaN	0.363269	NaN	NaN
1824	104	CS22807	86.8206		N/A	Not Applicable	15.3447	46.4539	802.323	8114.9	NaN	9047.6	NaN	10321.3	NaN	47941.7	NaN	30901.2	NaN	33.3018	93.615	NaN	0.38799	0.670757	7.6809	NaN	1.5561	NaN	15.3519	129.182	68.1786	NaN	28.0824	NaN	0.419586	NaN	NaN
1824	6	CS22823	73.6688		N/A	Not Applicable	26.8772	57.5712	895.547	8005.56	NaN	6180.71	NaN	7868.07	NaN	47956.8	NaN	27635.7	NaN	59.1732	94.182	NaN	0.778946	0.516904	6.47423	NaN	11.3569	NaN	14.5632	154.919	65.1275	NaN	7.85145	NaN	0.632158	NaN	NaN
1824	24	CS22823	77.7446		N/A	Not Applicable	16.6521	55.2042	593.936	9254.81	NaN	6550.07	NaN	7824.77	NaN	50048.7	NaN	32371.8	NaN	47.9871	93.6806	NaN	0.478073	0.547856	5.8783	NaN	1.62752	NaN	11.0106	140.589	74.7929	NaN	13.9256	NaN	0.491053	NaN	NaN
1824	42	CS22823	77.8349		N/A	Not Applicable	13.4749	54.6718	588.328	8765.98	NaN	7640.05	NaN	8902.44	NaN	48738.1	NaN	30500.7	NaN	46.9776	95.9518	NaN	0.508919	0.557889	6.26258	NaN	1.13209	NaN	9.64255	129.255	66.9784	NaN	15.6522	NaN	0.399198	NaN	NaN
1824	69	CS22823	81.6399		N/A	Not Applicable	20.7698	54.0319	554.4	9163.26	NaN	6933.69	NaN	8048.13	NaN	50943.8	NaN	31358.5	NaN	46.9868	95.4833	NaN	0.451695	0.546193	6.30234	NaN	2.33492	NaN	12.1251	135.621	69.298	NaN	11.3937	NaN	0.498537	NaN	NaN
1824	87	CS22823	80.5676		N/A	Not Applicable	22.9192	52.4282	721.051	9349.6	NaN	6107.14	NaN	7216.16	NaN	46731.7	NaN	32830.2	NaN	51.8909	95.8758	NaN	0.513477	0.779482	6.69306	NaN	2.57712	NaN	10.1408	119.972	76.0878	NaN	12.7816	NaN	0.513157	NaN	NaN
1824	105	CS22823	89.0687		N/A	Not Applicable	14.9102	54.3342	790.366	8253.91	NaN	7452.14	NaN	7942.39	NaN	55188.3	NaN	27853.1	NaN	48.2181	87.1591	NaN	0.551481	0.561949	6.13185	NaN	1.60315	NaN	9.97138	152.49	63.1	NaN	15.2828	NaN	0.497267	NaN	NaN
1824	7	CS28890	105.447		N/A	Not Applicable	24.5227	70.6118	695.519	9263.73	NaN	6794.49	NaN	6860.6	NaN	37317.9	NaN	36194.7	NaN	51.5631	101.221	NaN	0.797788	0.489169	7.37387	NaN	1.88585	NaN	12.3009	97.9146	84.7931	NaN	7.38465	NaN	0.689956	NaN	NaN
1824	25	CS28890	111.982		N/A	Not Applicable	25.3175	61.3077	586.752	8716	NaN	7303.13	NaN	7409.38	NaN	36884.9	NaN	34147.7	NaN	52.7956	98.3213	NaN	0.714793	0.65497	7.92105	NaN	1.59253	NaN	11.5218	104.002	80.4069	NaN	8.10389	NaN	0.833462	NaN	NaN
1824	43	CS28890	114.773		N/A	Not Applicable	21.2043	57.0749	491.463	8332.4	NaN	7898.83	NaN	7801.47	NaN	38786	NaN	32443.3	NaN	53.9974	96.8524	NaN	0.785122	1.00246	9.44652	NaN	1.58563	NaN	12.4147	109.796	75.1926	NaN	7.31467	NaN	0.778839	NaN	NaN
1824	70	CS28890	114.053		N/A	Not Applicable	20.7593	62.2106	708.35	8777.72	NaN	7819.09	NaN	7195.74	NaN	42518.7	NaN	34617.1	NaN	50.1556	103.079	NaN	0.595456	0.654928	7.94994	NaN	1.30514	NaN	11.2745	108.6	77.4782	NaN	7.37076	NaN	0.769455	NaN	NaN
1824	88	CS28890	107.779		N/A	Not Applicable	20.2029	57.047	767.151	8353.52	NaN	8173.7	NaN	7185.25	NaN	46440	NaN	32375.1	NaN	46.6177	104.031	NaN	0.675751	0.667491	8.02685	NaN	1.68681	NaN	9.80013	125.019	74.067	NaN	7.69511	NaN	0.559019	NaN	NaN
1824	106	CS28890	113.729		N/A	Not Applicable	31.2795	71.7695	917.128	10191.5	NaN	5093.5	NaN	4950.45	NaN	30279.3	NaN	40336.9	NaN	58.1961	111.373	NaN	0.879236	0.632261	7.15196	NaN	1.7433	NaN	7.65127	81.2055	92.0204	NaN	7.06025	NaN	0.951827	NaN	NaN
1824	8	CS28917	78.8635		N/A	Not Applicable	30.4371	47.7648	981.449	9839.63	NaN	4431.81	NaN	10137.5	NaN	24712.1	NaN	38448.6	NaN	59.9781	96.5948	NaN	0.579361	0.622248	7.04848	NaN	2.26666	NaN	19.8875	75.2699	91.3222	NaN	2.73159	NaN	0.463976	NaN	NaN
1824	26	CS28917	84.3874		N/A	Not Applicable	20.6719	47.5253	757.134	8738.33	NaN	6567.56	NaN	11323.1	NaN	30503.5	NaN	35257.3	NaN	46.7957	93.6682	NaN	0.528617	0.519067	9.49232	NaN	1.31519	NaN	16.8343	84.0667	82.0206	NaN	4.09637	NaN	0.527059	NaN	NaN
1824	44	CS28917	85.4091		N/A	Not Applicable	20.1058	47.722	750.595	8594.7	NaN	6361.24	NaN	11318.5	NaN	32367.2	NaN	34416.4	NaN	49.4958	92.5116	NaN	0.564097	0.572605	9.34923	NaN	1.28682	NaN	19.4855	87.916	81.247	NaN	4.32932	NaN	0.7609	NaN	NaN
1824	71	CS28917	84.7711		N/A	Not Applicable	20.1389	50.0388	1024.64	9296.3	NaN	6268.52	NaN	10261.1	NaN	34473.1	NaN	36986.9	NaN	40.2278	103.111	NaN	0.39861	0.811067	8.82453	NaN	1.34213	NaN	15.3473	89.2179	83.1274	NaN	4.32255	NaN	0.449766	NaN	NaN
1824	89	CS28917	88.7713		N/A	Not Applicable	23.8657	47.6842	977.348	9403.6	NaN	5799.2	NaN	10219.7	NaN	29333.2	NaN	37376.2	NaN	51.2276	103.326	NaN	0.470898	0.656237	8.28693	NaN	1.81579	NaN	15.5918	78.5153	84.1243	NaN	3.82631	NaN	0.640509	NaN	NaN
1824	107	CS28917	82.5745		N/A	Not Applicable	19.5824	46.6497	911.052	9018.57	NaN	6016.37	NaN	10575.2	NaN	33360.8	NaN	36208.8	NaN	47.8924	100.067	NaN	0.406954	0.616071	9.24815	NaN	1.62025	NaN	14.7261	90.1806	81.6173	NaN	4.34726	NaN	0.511265	NaN	NaN
1824	10	Cvi-0	112.222		N/A	Not Applicable	19.3707	71.8894	428.304	7099.16	NaN	8367.03	NaN	7011.45	NaN	41706.4	NaN	26303.2	NaN	48.0658	85.5373	NaN	0.723198	0.497047	8.59523	NaN	1.43002	NaN	10.5958	121.924	62.0662	NaN	22.7752	NaN	0.613669	NaN	NaN
1824	28	Cvi-0	103.39		N/A	Not Applicable	17.0024	60.8403	469.48	6509.57	NaN	8256.94	NaN	8104.24	NaN	44592.2	NaN	23163.6	NaN	47.508	72.6813	NaN	0.770591	0.450886	8.29048	NaN	1.31941	NaN	11.8523	136.851	54.6655	NaN	19.8544	NaN	0.612964	NaN	NaN
1824	46	Cvi-0	105.298		N/A	Not Applicable	19.1523	59.7509	488.073	6939.95	NaN	8050.4	NaN	8684.84	NaN	44701.3	NaN	24117.1	NaN	53.061	82.2571	NaN	0.851766	0.497086	8.61015	NaN	1.26712	NaN	15.0124	132.467	58.0518	NaN	25.4168	NaN	0.579079	NaN	NaN
1824	55	Cvi-0	111.997		N/A	Not Applicable	18.4717	58.2076	383.494	6316.81	NaN	8279.61	NaN	8941.78	NaN	45241.2	NaN	23265.7	NaN	47.3013	76.5187	NaN	0.613388	0.433358	8.41134	NaN	1.98712	NaN	14.0778	142.02	52.8985	NaN	17.3243	NaN	0.587818	NaN	NaN
1824	73	Cvi-0	105.137		N/A	Not Applicable	20.8306	84.6563	405.336	7454.95	NaN	7560.91	NaN	7445.79	NaN	42073.8	NaN	28967.9	NaN	47.8607	83.4559	NaN	0.509168	0.525375	7.29774	NaN	1.64631	NaN	11.5413	104.557	64.0166	NaN	25.1065	NaN	0.563754	NaN	NaN
1824	91	Cvi-0	105.839		N/A	Not Applicable	19.4753	72.3075	543.109	6690.86	NaN	7257.65	NaN	8137.35	NaN	44558.2	NaN	24487	NaN	44.8643	76.1287	NaN	0.629138	0.634395	7.44534	NaN	1.77701	NaN	10.3571	125.073	55.2938	NaN	20.1075	NaN	0.494339	NaN	NaN
1824	11	Fab-2	30.6083		N/A	Not Applicable	25.8367	53.1866	276.02	8715.17	NaN	4623.25	NaN	9365.8	NaN	40860.5	NaN	34097.6	NaN	51.1176	94.6867	NaN	0.41391	0.410959	6.63207	NaN	2.51323	NaN	16.3926	124.261	81.1223	NaN	12.9235	NaN	0.35586	NaN	NaN
1824	29	Fab-2	29.0411		N/A	Not Applicable	21.8547	56.4085	195.4	9045.83	NaN	4319.19	NaN	8574.03	NaN	40333.2	NaN	34690.8	NaN	58.0605	93.8029	NaN	0.619882	0.559663	6.71281	NaN	1.77499	NaN	13.6295	115.366	84.5515	NaN	14.2702	NaN	0.622964	NaN	NaN
1824	47	Fab-2	27.9465		N/A	Not Applicable	18.3501	55.6455	365.391	8735.11	NaN	6113.36	NaN	8917.8	NaN	36985.1	NaN	34558.4	NaN	54.615	91.6238	NaN	0.53511	0.644539	6.57507	NaN	1.45056	NaN	11.661	102.448	80.7557	NaN	17.3894	NaN	0.497008	NaN	NaN
1824	56	Fab-2	33.5493		N/A	Not Applicable	16.6453	51.7658	398.041	8353.82	NaN	7233.9	NaN	9259.21	NaN	41047.8	NaN	32533	NaN	43.8837	98.1824	NaN	0.250644	0.552816	7.19008	NaN	1.19398	NaN	10.55	107.447	69.4218	NaN	18.4172	NaN	0.407895	NaN	NaN
1824	74	Fab-2	30.4234		N/A	Not Applicable	20.5137	57.6786	447.225	8608.88	NaN	6536.71	NaN	8675.54	NaN	38455.1	NaN	33907.5	NaN	43.8828	104.661	NaN	0.384919	0.853375	7.0315	NaN	1.61124	NaN	12.7169	98.8774	75.7425	NaN	16.364	NaN	0.608092	NaN	NaN
1824	92	Fab-2	31.9696		N/A	Not Applicable	21.549	58.8027	573.335	8646.72	NaN	6374.54	NaN	9921.43	NaN	42326.5	NaN	32465.6	NaN	44.4661	94.4172	NaN	0.452412	0.480709	6.53765	NaN	1.52795	NaN	15.3868	113.715	74.9168	NaN	13.8105	NaN	0.334351	NaN	NaN
1824	2	Ts-1	87.7817		N/A	Not Applicable	23.1213	50.7461	2656.42	8954.82	NaN	6564.76	NaN	10247.1	NaN	37460.8	NaN	34317.8	NaN	40.7356	85.4886	NaN	1.39824	0.873899	7.24592	NaN	1.86589	NaN	22.0381	140.856	85.7813	NaN	10.5894	NaN	0.923771	NaN	NaN
1824	20	Ts-1	88.3196		N/A	Not Applicable	23.8812	52.6123	2181.02	9090.48	NaN	6432.51	NaN	10017.8	NaN	36082.7	NaN	35338.5	NaN	39.5189	94.719	NaN	1.36146	0.908415	7.28177	NaN	2.50111	NaN	20.4353	121.288	85.8676	NaN	11.3953	NaN	0.875661	NaN	NaN
1824	38	Ts-1	97.6747		N/A	Not Applicable	28.3349	51.472	2768.15	9969.44	NaN	5882.36	NaN	9294.11	NaN	30948.3	NaN	38689.8	NaN	43.7952	95.4399	NaN	1.52263	0.882863	6.69452	NaN	2.78456	NaN	19.0195	104.607	94.195	NaN	10.9449	NaN	1.07155	NaN	NaN
1824	65	Ts-1	87.3887		N/A	Not Applicable	22.1241	52.1842	2320.9	9277.85	NaN	6701.76	NaN	9742.2	NaN	40558.7	NaN	34825.7	NaN	41.7015	100.89	NaN	0.949882	0.746826	6.8187	NaN	1.85155	NaN	12.5345	111.899	79.2686	NaN	12.209	NaN	0.564132	NaN	NaN
1824	83	Ts-1	79.6902		N/A	Not Applicable	16.5224	56.9984	2038.16	8594.56	NaN	6580.37	NaN	10063.2	NaN	43875.2	NaN	33807.7	NaN	38.7542	94.5007	NaN	0.887061	0.599386	6.74439	NaN	1.08847	NaN	13.0446	109.201	75.8687	NaN	17.2327	NaN	0.478148	NaN	NaN
1824	101	Ts-1	93.8377		N/A	Not Applicable	21.9583	48.9746	1987.86	8715.94	NaN	6613.53	NaN	9732.53	NaN	40677.6	NaN	33686.4	NaN	44.5272	94.005	NaN	1.18866	0.713828	7.44097	NaN	1.5517	NaN	14.0388	120.317	76.0692	NaN	13.1153	NaN	0.769957	NaN	NaN
1825	1	Col-0	104.694		N/A	Not Applicable	16.1062	67.0346	554.792	8327.4	NaN	7639.81	NaN	8765.02	NaN	38732.9	NaN	30354	NaN	43.4712	88.4436	NaN	0.418062	0.559545	7.7138	NaN	1.23846	NaN	8.35833	78.405	63.9656	NaN	15.8183	NaN	0.640925	NaN	NaN
1825	19	Col-0	100.025		N/A	Not Applicable	21.0865	75.0477	803.697	9456.57	NaN	5745.84	NaN	7016.74	NaN	31851.9	NaN	35492	NaN	54.4579	89.0844	NaN	0.399503	0.603208	6.44207	NaN	2.09109	NaN	8.18153	66.0797	73.1844	NaN	12.9345	NaN	0.707665	NaN	NaN
1825	37	Col-0	99.3641		N/A	Not Applicable	16.9226	69.7289	771.802	8859.52	NaN	6472.72	NaN	8679.51	NaN	34405.3	NaN	33541.4	NaN	48.6701	98.7927	NaN	0.548396	0.669179	7.10479	NaN	1.5817	NaN	6.61992	76.8859	72.0023	NaN	15.4489	NaN	0.852966	NaN	NaN
1825	64	Col-0	92.0866		N/A	Not Applicable	20.4122	64.3493	651.575	8429.43	NaN	6248.22	NaN	9218.42	NaN	38599.1	NaN	31115.5	NaN	38.6827	99.7442	NaN	0.469007	0.666067	7.36316	NaN	1.76175	NaN	8.35288	80.8594	67.4785	NaN	13.2602	NaN	0.557631	NaN	NaN
1825	82	Col-0	90.6241		N/A	Not Applicable	19.1788	75.2998	838.326	8504.72	NaN	6853.81	NaN	9485.17	NaN	36773	NaN	31553.1	NaN	34.3861	92.9621	NaN	0.403519	0.631937	6.93244	NaN	2.28775	NaN	7.91702	75.7713	66.563	NaN	15.8933	NaN	0.566191	NaN	NaN
1825	100	Col-0	118.834		N/A	Not Applicable	15.5194	67.9557	465.569	8069.96	NaN	7172.05	NaN	6548.91	NaN	41839.6	NaN	28788.2	NaN	59.5068	80.5637	NaN	0.414669	0.567542	9.19534	NaN	1.18628	NaN	5.75254	84.2274	57.1839	NaN	18.892	NaN	0.515366	NaN	NaN
1825	12	Col-0_LZ1	95.3717		N/A	Not Applicable	18.1302	72.6853	658.153	7652.89	NaN	6766.68	NaN	9905.73	NaN	39434	NaN	30088.4	NaN	39.5843	86.5572	NaN	0.535297	0.523506	7.07216	NaN	1.4713	NaN	8.45292	79.8761	67.2942	NaN	15.5733	NaN	0.631797	NaN	NaN
1825	13	Col-0_LZ1	104.793		N/A	Not Applicable	24.9773	77.437	832.936	9372.77	NaN	5793.52	NaN	8617.56	NaN	35250.3	NaN	35462.3	NaN	47.239	91.0736	NaN	0.665276	0.542236	6.80182	NaN	1.47926	NaN	5.79791	76.0341	79.161	NaN	16.8692	NaN	0.841197	NaN	NaN
1825	14	Col-0_LZ1	90.8583		N/A	Not Applicable	16.6253	86.1092	511.5	6947.93	NaN	7477.85	NaN	8470.75	NaN	44938.3	NaN	25647.8	NaN	45.6292	87.1589	NaN	0.522062	0.522133	7.9321	NaN	1.62557	NaN	4.69682	98.5344	54.5459	NaN	18.4273	NaN	0.637441	NaN	NaN
1825	15	Col-0_LZ1	95.0841		N/A	Not Applicable	27.854	74.3654	755.683	7904.56	NaN	6034.68	NaN	7398.18	NaN	45457.9	NaN	27738.8	NaN	51.8497	99.3093	NaN	0.691632	0.499322	7.87692	NaN	3.24713	NaN	8.45172	106.422	59.4532	NaN	10.5483	NaN	0.627676	NaN	NaN
1825	16	Col-0_LZ1	101.991		N/A	Not Applicable	19.2707	68.9292	669.439	7745.89	NaN	7013.27	NaN	9762.72	NaN	34194.8	NaN	29861.9	NaN	47.7828	81.855	NaN	0.519368	0.534412	7.38096	NaN	1.72693	NaN	8.35875	70.5511	64.4526	NaN	16.642	NaN	0.746715	NaN	NaN
1825	17	Col-0_LZ1	103.765		N/A	Not Applicable	18.5662	74.0368	797.719	7871.88	NaN	6466.69	NaN	9514.35	NaN	34055.2	NaN	31319.6	NaN	44.6528	92.3175	NaN	0.417508	0.704632	7.06715	NaN	1.81031	NaN	7.64056	64.1586	65.4547	NaN	19.2068	NaN	0.628799	NaN	NaN
1825	18	Col-0_LZ1	118.84		N/A	Not Applicable	18.8993	74.9698	747.904	8522.5	NaN	5970.28	NaN	7801.73	NaN	31140.8	NaN	33244.2	NaN	59.0679	88.845	NaN	0.402177	0.649779	7.36722	NaN	1.47516	NaN	6.15077	57.8333	66.1378	NaN	20.0183	NaN	0.643491	NaN	NaN
1825	30	Col-0_LZ1	99.3315		N/A	Not Applicable	17.7278	59.6836	671.893	8223.28	NaN	6813.43	NaN	9319.54	NaN	40154.7	NaN	30132.6	NaN	47.229	80.8533	NaN	0.409486	0.569033	7.70961	NaN	1.71861	NaN	9.22106	82.4882	63.2326	NaN	14.6784	NaN	0.614214	NaN	NaN
1825	31	Col-0_LZ1	106.918		N/A	Not Applicable	24.3873	68.6503	786.596	9221	NaN	6176.8	NaN	8399.12	NaN	33178	NaN	35848.9	NaN	46.2368	84.713	NaN	0.557265	0.53515	6.48782	NaN	1.3577	NaN	7.91745	69.8761	77.5176	NaN	19.5907	NaN	0.673249	NaN	NaN
1825	32	Col-0_LZ1	99.3829		N/A	Not Applicable	21.6536	77.9826	648.328	8307.58	NaN	5426.94	NaN	6107.1	NaN	38150	NaN	31716.4	NaN	49.9939	90.6618	NaN	0.578987	0.526324	7.20469	NaN	2.07638	NaN	6.51608	80.0472	68.1147	NaN	17.4019	NaN	0.66475	NaN	NaN
1825	33	Col-0_LZ1	102.487		N/A	Not Applicable	17.2602	83.1374	677.3	8156.92	NaN	5590.13	NaN	5999.11	NaN	39598.4	NaN	32790.2	NaN	54.1095	83.7317	NaN	0.491486	0.578233	7.31063	NaN	1.61785	NaN	5.95229	77.3859	67.7295	NaN	20.829	NaN	0.600718	NaN	NaN
1825	34	Col-0_LZ1	115.329		N/A	Not Applicable	16.0936	60.9946	529.949	7573.8	NaN	7281.28	NaN	9649.33	NaN	38930.5	NaN	27438.7	NaN	53.5076	86.8669	NaN	0.425059	0.626733	9.09968	NaN	1.15419	NaN	7.39983	78.0962	54.3786	NaN	17.1051	NaN	0.682003	NaN	NaN
1825	35	Col-0_LZ1	113.649		N/A	Not Applicable	16.7971	80.6525	712.888	8436.23	NaN	5564.36	NaN	7686.16	NaN	31808.4	NaN	33024.7	NaN	63.9454	88.0809	NaN	0.416259	0.622594	7.75956	NaN	1.43652	NaN	6.06395	59.2287	64.9625	NaN	19.4128	NaN	0.749836	NaN	NaN
1825	36	Col-0_LZ1	126.063		N/A	Not Applicable	14.6475	84.2892	629.931	8558	NaN	6553.43	NaN	8465.86	NaN	32794	NaN	33026.3	NaN	86.8773	85.6411	NaN	0.298314	0.656586	10.1058	NaN	1.55603	NaN	5.87695	61.3905	60.9408	NaN	19.2772	NaN	0.663129	NaN	NaN
1825	48	Col-0_LZ1	98.2609		N/A	Not Applicable	18.2413	67.8984	653.439	8198.73	NaN	6518.79	NaN	8577.02	NaN	41554.2	NaN	30126.7	NaN	44.3614	88.99	NaN	0.459357	0.637102	7.10363	NaN	1.11644	NaN	6.98845	87.4651	64.2649	NaN	17.7687	NaN	0.522186	NaN	NaN
1825	50	Col-0_LZ1	93.4239		N/A	Not Applicable	20.6443	64.3179	700.034	8341.14	NaN	6328.63	NaN	6706.3	NaN	45025	NaN	30985.6	NaN	46.0596	89.2755	NaN	0.476283	0.551376	7.27921	NaN	1.99641	NaN	5.6889	99.4425	66.4786	NaN	16.5803	NaN	0.531267	NaN	NaN
1825	51	Col-0_LZ1	105.885		N/A	Not Applicable	20.9806	71.8882	779.382	8427.65	NaN	5593.33	NaN	8177.3	NaN	28286.6	NaN	32877.1	NaN	55.1284	87.5751	NaN	0.591761	0.811117	6.68049	NaN	2.17072	NaN	7.38259	57.712	67.9571	NaN	21.1452	NaN	0.573198	NaN	NaN
1825	52	Col-0_LZ1	103.396		N/A	Not Applicable	17.2624	66.5367	806.65	8732.03	NaN	6490.52	NaN	7457.53	NaN	36820.1	NaN	34733.8	NaN	41.8899	87.1602	NaN	0.398128	0.621862	7.82491	NaN	1.0798	NaN	6.3869	73.8783	71.5583	NaN	21.0218	NaN	0.704487	NaN	NaN
1825	53	Col-0_LZ1	102.532		N/A	Not Applicable	15.1604	60.5263	612.222	8082.88	NaN	7285.06	NaN	7206.88	NaN	46574.8	NaN	29399.9	NaN	46.8217	92.7554	NaN	0.441739	0.678906	8.25291	NaN	1.68619	NaN	5.8512	99.0561	61.4712	NaN	18.6505	NaN	0.644936	NaN	NaN
1825	54	Col-0_LZ1	109.211		N/A	Not Applicable	16.9112	72.8082	756.572	8398.36	NaN	6243.93	NaN	6752.68	NaN	32469.4	NaN	31970.9	NaN	64.1365	86.644	NaN	0.391084	0.669946	7.56682	NaN	1.75422	NaN	7.09091	66.3246	64.5746	NaN	19.4172	NaN	0.699423	NaN	NaN
1825	57	Col-0_LZ1	102.785		N/A	Not Applicable	14.4173	53.7365	576.538	7281.27	NaN	7909.19	NaN	9686.08	NaN	43492.8	NaN	26794.6	NaN	38.0616	80.946	NaN	0.448247	0.669494	7.92724	NaN	1.01628	NaN	10.1531	107.425	58.4412	NaN	16.7907	NaN	0.759589	NaN	NaN
1825	58	Col-0_LZ1	93.7724		N/A	Not Applicable	21.3493	84.4945	653.206	7135.76	NaN	5456.74	NaN	5733.37	NaN	35882.9	NaN	29741.3	NaN	43.8427	86.2178	NaN	0.70195	0.559352	7.18695	NaN	2.59611	NaN	7.58766	85.2718	64.1612	NaN	22.2426	NaN	0.837994	NaN	NaN
1825	59	Col-0_LZ1	96.6956		N/A	Not Applicable	17.1712	70.1078	655.491	8417.44	NaN	6204.47	NaN	6608.5	NaN	44909.1	NaN	31012.5	NaN	44.7252	88.0458	NaN	0.588762	0.597503	7.24795	NaN	1.43215	NaN	5.98682	104.44	67.6956	NaN	18.139	NaN	0.754252	NaN	NaN
1825	60	Col-0_LZ1	101.854		N/A	Not Applicable	17.4067	68.2094	677.62	7928.68	NaN	7056.16	NaN	9522.12	NaN	37729.1	NaN	29023.4	NaN	40.2655	86.546	NaN	0.502443	0.67912	7.44976	NaN	1.28026	NaN	8.25033	85.3377	61.2822	NaN	18.0241	NaN	0.649575	NaN	NaN
1825	61	Col-0_LZ1	98.9437		N/A	Not Applicable	15.8255	66.7327	474.489	6984.55	NaN	8232.39	NaN	10711.2	NaN	35489.6	NaN	27761	NaN	43.9919	84.1722	NaN	0.499538	0.591873	7.46068	NaN	1.34562	NaN	9.11928	74.2773	60.977	NaN	17.9358	NaN	0.732888	NaN	NaN
1825	62	Col-0_LZ1	95.3452		N/A	Not Applicable	19.3584	69.1623	684.222	7880.82	NaN	6107.44	NaN	7502.35	NaN	41898.3	NaN	30410	NaN	50.9284	90.7273	NaN	0.581024	0.593004	7.68643	NaN	1.90999	NaN	5.70032	97.1422	65.343	NaN	15.701	NaN	0.81846	NaN	NaN
1825	63	Col-0_LZ1	87.9711		N/A	Not Applicable	18.4551	78.1689	710.167	8109.87	NaN	6778.04	NaN	7507.03	NaN	44026.6	NaN	31488.7	NaN	44.9297	93.1304	NaN	0.512016	0.499875	6.80217	NaN	2.00848	NaN	4.87633	89.5468	68.4404	NaN	16.8525	NaN	0.696357	NaN	NaN
1825	75	Col-0_LZ1	74.4907		N/A	Not Applicable	21.1704	62.982	658.365	7743.8	NaN	5494.48	NaN	10981	NaN	36806.7	NaN	30442.8	NaN	40.2897	92.0103	NaN	0.507865	0.662361	6.3109	NaN	2.64849	NaN	10.8602	85.0189	67.3871	NaN	11.8541	NaN	0.790707	NaN	NaN
1825	76	Col-0_LZ1	79.0968		N/A	Not Applicable	19.8623	62.9618	451.647	6229.72	NaN	7503.19	NaN	12092.4	NaN	42627.2	NaN	23997.1	NaN	48.0535	86.4727	NaN	0.549171	0.546108	6.95414	NaN	2.60119	NaN	10.4777	96.7307	51.0492	NaN	9.49348	NaN	0.859614	NaN	NaN
1825	77	Col-0_LZ1	70.9543		N/A	Not Applicable	17.6596	68.2065	355.081	5988.88	NaN	7641.29	NaN	9258.54	NaN	49620.9	NaN	22343.3	NaN	42.7223	90.014	NaN	0.447629	0.533641	7.92142	NaN	2.39493	NaN	9.12325	122.458	47.5941	NaN	11.6582	NaN	0.797309	NaN	NaN
1825	78	Col-0_LZ1	98.5556		N/A	Not Applicable	17.7853	58.5974	626.294	8278.16	NaN	6411.68	NaN	9229.96	NaN	39298.9	NaN	31627.8	NaN	42.9567	91.2037	NaN	0.411061	0.626419	7.76833	NaN	1.21031	NaN	7.13511	83.1923	65.9281	NaN	18.4147	NaN	0.73503	NaN	NaN
1825	79	Col-0_LZ1	95.6489		N/A	Not Applicable	18.0246	66.5815	591.308	8436	NaN	6342.81	NaN	8919.77	NaN	39583	NaN	30967.3	NaN	48.7664	81.8333	NaN	0.457749	0.570782	6.94497	NaN	1.30864	NaN	7.69775	76.4843	64.7286	NaN	18.5967	NaN	0.578416	NaN	NaN
1825	80	Col-0_LZ1	79.6424		N/A	Not Applicable	20.7085	57.6547	499.589	6906.08	NaN	6828.06	NaN	11079.4	NaN	42941.2	NaN	25228.4	NaN	42.1238	82.9784	NaN	0.41091	0.511575	6.92142	NaN	1.94756	NaN	11.215	98.0749	54.862	NaN	11.8927	NaN	0.6591	NaN	NaN
1825	81	Col-0_LZ1	94.7556		N/A	Not Applicable	16.1642	65.7484	706.387	8076.37	NaN	7153.15	NaN	8205.57	NaN	39205.6	NaN	30698.5	NaN	41.0706	91.0959	NaN	0.454921	0.573758	7.22916	NaN	1.35562	NaN	10.0388	81.9725	66.2004	NaN	15.725	NaN	0.79501	NaN	NaN
1825	93	Col-0_LZ1	86.2837		N/A	Not Applicable	14.1731	79.144	621.602	7937.25	NaN	7329.54	NaN	6972.07	NaN	48001	NaN	28044.6	NaN	53.4052	89.6123	NaN	0.387055	0.484841	6.99486	NaN	2.2432	NaN	8.23153	95.6247	54.8578	NaN	14.0389	NaN	0.630509	NaN	NaN
1825	94	Col-0_LZ1	88.6214		N/A	Not Applicable	20.24	60.0794	983.086	7550.43	NaN	5537.68	NaN	9518.27	NaN	44162.2	NaN	28406.8	NaN	44.7789	85.2257	NaN	0.442372	0.718985	6.4107	NaN	1.59073	NaN	10.6819	88.1165	58.3229	NaN	16.2283	NaN	0.714131	NaN	NaN
1825	95	Col-0_LZ1	84.3552		N/A	Not Applicable	22.5491	60.0304	525.918	6824.18	NaN	6047.42	NaN	11278.3	NaN	37749.8	NaN	25738.2	NaN	47.5658	83.2807	NaN	0.522871	0.502555	6.6776	NaN	2.08824	NaN	11.4244	95.6916	58.1238	NaN	10.4786	NaN	0.797413	NaN	NaN
1825	96	Col-0_LZ1	79.2156		N/A	Not Applicable	17.0642	76.7317	548.992	7012.23	NaN	6788.14	NaN	8228.81	NaN	49253.8	NaN	25597.1	NaN	48.4507	92.3307	NaN	0.446024	0.532882	7.17954	NaN	2.52672	NaN	7.82656	106.596	54.0537	NaN	13.2742	NaN	0.476599	NaN	NaN
1825	97	Col-0_LZ1	103.35		N/A	Not Applicable	16.1729	60.3397	664.102	8124.96	NaN	6974.15	NaN	8693.52	NaN	40261.5	NaN	31335.5	NaN	42.5836	84.0575	NaN	0.377738	0.643823	7.45762	NaN	0.802799	NaN	7.81496	84.5277	64.5569	NaN	20.4301	NaN	0.42235	NaN	NaN
1825	98	Col-0_LZ1	80.026		N/A	Not Applicable	20.2923	77.4857	574.742	7420.24	NaN	5527.46	NaN	7200.05	NaN	41020.9	NaN	29468.1	NaN	57.3445	86.2183	NaN	0.516654	0.665106	6.747	NaN	2.55428	NaN	6.93798	88.0543	60.9721	NaN	17.3159	NaN	0.656261	NaN	NaN
1825	99	Col-0_LZ1	95.6104		N/A	Not Applicable	13.0584	62.0435	531.714	6783.12	NaN	8408.02	NaN	7526.86	NaN	47495.4	NaN	25234.6	NaN	47.5812	86.0154	NaN	0.379602	0.464334	8.72027	NaN	1.45962	NaN	7.51514	103.936	52.356	NaN	19.6256	NaN	0.578651	NaN	NaN
1825	3	CS1244	84.9194		N/A	Not Applicable	12.7725	63.0183	283.123	7708.79	NaN	5386.7	NaN	10954.4	NaN	43989.3	NaN	32274.3	NaN	35.5888	81.5746	NaN	0.441883	0.611328	7.20212	NaN	0.52806	NaN	11.7738	80.9367	70.4716	NaN	34.6693	NaN	0.453524	NaN	NaN
1825	21	CS1244	78.2945		N/A	Not Applicable	14.7795	53.8471	316.653	6652.78	NaN	5933.8	NaN	14063.9	NaN	41524.2	NaN	25687.2	NaN	38.4174	71.8877	NaN	0.521524	0.714888	7.30839	NaN	1.04961	NaN	13.7612	101.944	58.8444	NaN	22.9189	NaN	0.533631	NaN	NaN
1825	39	CS1244	54.3922		N/A	Not Applicable	14.5311	44.1234	318.258	6375.8	NaN	5657.66	NaN	12594.5	NaN	37029.3	NaN	26185.9	NaN	38.1734	72.5396	NaN	0.497453	0.489403	8.42542	NaN	0.826281	NaN	12.2521	91.1905	59.4949	NaN	23.5071	NaN	0.399129	NaN	NaN
1825	66	CS1244	90.5694		N/A	Not Applicable	14.5062	54.2369	348.385	6764.4	NaN	6277.59	NaN	11020	NaN	44828.2	NaN	28271.4	NaN	37.8411	80.6492	NaN	0.405166	0.522928	7.25672	NaN	0.683553	NaN	12.3968	91.9511	62.4478	NaN	28.3545	NaN	0.420631	NaN	NaN
1825	84	CS1244	57.9908		N/A	Not Applicable	16.7495	55.6014	404.314	7017.88	NaN	6062.15	NaN	12179.9	NaN	40611	NaN	29635.1	NaN	38.3797	84.1686	NaN	0.371253	0.819431	8.39264	NaN	0.797333	NaN	9.0478	82.0572	64.6679	NaN	28.1949	NaN	0.404039	NaN	NaN
1825	102	CS1244	87.9869		N/A	Not Applicable	13.8355	53.7417	375.681	6419.2	NaN	6211.56	NaN	15051.8	NaN	44374.5	NaN	26786.9	NaN	43.4376	76.6811	NaN	0.426806	0.584395	8.55646	NaN	0.739113	NaN	14.6208	92.2196	58.6623	NaN	27.1401	NaN	0.385814	NaN	NaN
1825	4	CS1394	85.9353		N/A	Not Applicable	17.3334	71.1736	1638.55	8568	NaN	6233.64	NaN	7066.84	NaN	37002.1	NaN	28951.9	NaN	49.0748	91.6426	NaN	0.522394	0.580821	7.47577	NaN	1.81663	NaN	8.30329	74.9861	62.4243	NaN	20.0136	NaN	0.551098	NaN	NaN
1825	22	CS1394	94.6761		N/A	Not Applicable	17.7214	79.28	1617.34	8431.84	NaN	5981.04	NaN	7213.85	NaN	37044.8	NaN	29244.4	NaN	60.4786	84.5436	NaN	0.528291	0.640508	8.14386	NaN	2.72533	NaN	6.95486	71.4236	62.8017	NaN	16.0963	NaN	0.602041	NaN	NaN
1825	40	CS1394	88.433		N/A	Not Applicable	17.9066	55.7839	458.324	7997.42	NaN	5705.18	NaN	9608.27	NaN	41727.3	NaN	31585	NaN	53.252	87.6181	NaN	0.492447	0.555195	7.38837	NaN	1.3237	NaN	7.71429	93.2612	69.768	NaN	13.4507	NaN	0.665503	NaN	NaN
1825	67	CS1394	91.5121		N/A	Not Applicable	20.8067	54.5878	341.253	8916.11	NaN	6743.52	NaN	8311.15	NaN	45696	NaN	32389.2	NaN	45.1167	93.4747	NaN	0.422052	0.683322	6.72335	NaN	1.40505	NaN	6.56099	96.2524	71.0979	NaN	11.5296	NaN	0.536021	NaN	NaN
1825	85	CS1394	95.0199		N/A	Not Applicable	16.1948	52.9204	649.789	8453.94	NaN	5038.63	NaN	8179.65	NaN	42362.2	NaN	34187.5	NaN	55.9771	102.332	NaN	0.356303	0.725371	7.61253	NaN	1.09637	NaN	6.58581	83.9246	71.5859	NaN	16.9644	NaN	0.568855	NaN	NaN
1825	103	CS1394	86.1576		N/A	Not Applicable	19.188	65.6099	388.257	8437.02	NaN	5947.28	NaN	7967.61	NaN	41931.9	NaN	35287.6	NaN	40.4018	98.1422	NaN	0.324986	0.630578	6.87443	NaN	1.50537	NaN	6.90075	81.6117	75.4339	NaN	15.3203	NaN	0.260645	NaN	NaN
1825	5	CS1500	99.221		N/A	Not Applicable	26.4881	79.8032	1104.65	9617.33	NaN	5846.27	NaN	7119.98	NaN	47376.8	NaN	36732.8	NaN	40.1614	95.3436	NaN	0.410059	0.630013	5.91472	NaN	1.52972	NaN	8.01463	84.6874	75.7979	NaN	11.7661	NaN	0.386716	NaN	NaN
1825	23	CS1500	92.2162		N/A	Not Applicable	23.1056	79.0852	977.18	8148.39	NaN	6322.04	NaN	7178.64	NaN	45382.7	NaN	31173.2	NaN	39.0769	91.3496	NaN	0.508878	0.648095	5.98776	NaN	1.31835	NaN	7.30547	104.822	68.964	NaN	9.73886	NaN	0.657256	NaN	NaN
1825	41	CS1500	85.6022		N/A	Not Applicable	21.0235	68.6949	898.17	8065.02	NaN	6820.84	NaN	7156.23	NaN	45983.7	NaN	30740.8	NaN	49.6722	87.9454	NaN	0.68548	0.740853	5.77898	NaN	1.41484	NaN	7.24278	109.588	68.9312	NaN	10.2614	NaN	0.491093	NaN	NaN
1825	68	CS1500	94.7421		N/A	Not Applicable	19.7912	71.3035	1031.62	7659.65	NaN	6509.01	NaN	7627.31	NaN	50142.8	NaN	28743.4	NaN	42.487	99.8842	NaN	0.478319	0.575512	6.1058	NaN	1.36738	NaN	8.08207	114.704	63.525	NaN	9.47604	NaN	0.444378	NaN	NaN
1825	86	CS1500	98.756		N/A	Not Applicable	21.4836	56.0625	849.315	7332.69	NaN	6150.21	NaN	7750.13	NaN	48100.3	NaN	26997.9	NaN	34.8948	90.9956	NaN	0.57792	0.786146	6.94159	NaN	1.63484	NaN	8.29396	118.551	60.9379	NaN	7.0115	NaN	0.640428	NaN	NaN
1825	104	CS1500	103.948		N/A	Not Applicable	20.7441	85.1259	846.896	7338.47	NaN	7187.36	NaN	6124.04	NaN	48621.6	NaN	28254.1	NaN	37.9607	148.765	NaN	0.574843	0.945998	7.42085	NaN	1.26016	NaN	7.41685	108.241	61.8657	NaN	10.2385	NaN	0.441862	NaN	NaN
1825	6	CS1596	91.2198		N/A	Not Applicable	17.6904	61.6859	388.546	8785.16	NaN	5247.15	NaN	7442.65	NaN	42767.2	NaN	29162.2	NaN	51.6593	96.7896	NaN	0.380631	0.368055	7.19308	NaN	1.54517	NaN	6.17527	85.8028	63.2116	NaN	21.9702	NaN	0.716896	NaN	NaN
1825	24	CS1596	94.2614		N/A	Not Applicable	14.7435	85.2778	406.192	9144.27	NaN	5465.17	NaN	7733.52	NaN	41211.4	NaN	33432.4	NaN	52.9913	92.1552	NaN	0.428517	0.838388	6.4451	NaN	1.25804	NaN	5.48648	81.5968	71.2218	NaN	30.6885	NaN	0.554315	NaN	NaN
1825	42	CS1596	86.1384		N/A	Not Applicable	19.639	74.5619	542.884	9114.76	NaN	4326.05	NaN	6606.77	NaN	35837.3	NaN	31183.7	NaN	57.816	91.7992	NaN	0.601715	0.778228	5.90956	NaN	2.32954	NaN	5.94948	75.887	69.5294	NaN	23.6477	NaN	0.811059	NaN	NaN
1825	69	CS1596	96.8326		N/A	Not Applicable	22.0095	73.532	664.42	8976.78	NaN	4364	NaN	6213.85	NaN	36005.2	NaN	30273	NaN	57.0954	98.2874	NaN	0.533668	0.797421	6.48625	NaN	2.31291	NaN	7.17098	83.4094	66.3259	NaN	27.5091	NaN	0.842582	NaN	NaN
1825	87	CS1596	87.42		N/A	Not Applicable	19.0956	67.0846	520.986	8720.72	NaN	5065.13	NaN	6571.52	NaN	43141.2	NaN	30942.7	NaN	55.6785	101.828	NaN	0.572547	0.61151	6.68326	NaN	1.62607	NaN	4.92728	100.221	68.4363	NaN	28.8513	NaN	0.911681	NaN	NaN
1825	105	CS1596	98.2278		N/A	Not Applicable	17.8761	58.868	472.723	8152.65	NaN	4912.69	NaN	6426.32	NaN	40697.6	NaN	28433.7	NaN	51.9858	85.7866	NaN	0.560257	0.785154	6.30515	NaN	1.2703	NaN	7.9296	106.491	66.1419	NaN	24.2051	NaN	0.687846	NaN	NaN
1825	7	CS1614	83.1276		N/A	Not Applicable	18.502	59.3322	1695.47	8735.3	NaN	5549.11	NaN	7023.93	NaN	38748.1	NaN	33322.1	NaN	58.3202	96.2912	NaN	0.563341	0.59426	7.93435	NaN	1.97259	NaN	6.18554	79.4424	71.1418	NaN	15.9412	NaN	0.439421	NaN	NaN
1825	25	CS1614	85.7999		N/A	Not Applicable	21.0822	60.3717	1784.7	7996.56	NaN	6581.56	NaN	7262.15	NaN	36862.2	NaN	30652.2	NaN	49.7416	89.9934	NaN	0.500419	0.680097	7.83066	NaN	4.20511	NaN	8.65745	81.6804	68.1682	NaN	13.7938	NaN	0.573653	NaN	NaN
1825	43	CS1614	80.3973		N/A	Not Applicable	16.6341	63.9058	1621.02	9129.06	NaN	5720.36	NaN	6051.39	NaN	38111.5	NaN	36878.5	NaN	52.1756	102.929	NaN	0.634639	0.600207	6.865	NaN	2.06393	NaN	5.68257	76.5742	81.3935	NaN	18.407	NaN	0.508351	NaN	NaN
1825	70	CS1614	112.742		N/A	Not Applicable	12.2428	68.0436	1356.1	7637.84	NaN	7807.42	NaN	7453.87	NaN	48928	NaN	30068	NaN	73.0657	109.129	NaN	0.474888	0.719725	11.2509	NaN	1.37632	NaN	5.0976	105.949	61.2314	NaN	20.0626	NaN	0.664528	NaN	NaN
1825	88	CS1614	85.1792		N/A	Not Applicable	16.3969	56.4151	1461.67	8343.89	NaN	5554.99	NaN	6750.92	NaN	38505.7	NaN	33500.2	NaN	55.9229	102.222	NaN	0.598029	0.802707	7.37192	NaN	1.35242	NaN	6.55435	88.6482	73.3704	NaN	18.7285	NaN	0.555291	NaN	NaN
1825	106	CS1614	93.8084		N/A	Not Applicable	16.5186	54.9559	1396.35	7999.48	NaN	6323.92	NaN	6227.91	NaN	40691.7	NaN	30725.6	NaN	52.1315	95.0989	NaN	0.619486	0.63244	8.59879	NaN	2.13037	NaN	7.03463	99.7204	69.8561	NaN	16.9368	NaN	0.526675	NaN	NaN
1825	8	CS1626	78.3136		N/A	Not Applicable	18.8823	50.0262	345.76	6815.71	NaN	7209.27	NaN	10316.2	NaN	53993.5	NaN	21875.4	NaN	46.4366	94.5649	NaN	0.623219	0.633943	5.28899	NaN	3.01523	NaN	10.9032	153.603	49.8502	NaN	2.14904	NaN	0.432374	NaN	NaN
1825	26	CS1626	75.7441		N/A	Not Applicable	14.0535	57.4047	456.341	7511.19	NaN	8196.33	NaN	8893.32	NaN	53264.3	NaN	25556.7	NaN	40.8206	91.3909	NaN	0.455144	0.523161	5.43007	NaN	1.4134	NaN	7.62745	130.566	58.2462	NaN	3.32777	NaN	0.37801	NaN	NaN
1825	44	CS1626	73.9304		N/A	Not Applicable	14.9873	59.7275	484.841	7742.34	NaN	7862.82	NaN	9532.34	NaN	52933.7	NaN	27444.7	NaN	41.811	97.8281	NaN	0.488224	0.592506	5.04364	NaN	1.72992	NaN	6.43768	117.611	60.9596	NaN	3.63209	NaN	0.364158	NaN	NaN
1825	71	CS1626	86.3835		N/A	Not Applicable	12.6699	59.7855	567.666	7757.92	NaN	7476.03	NaN	7375.21	NaN	55101.9	NaN	28060	NaN	48.5556	100.325	NaN	0.384259	0.677776	6.38792	NaN	1.07937	NaN	5.87641	124.737	59.1002	NaN	3.7516	NaN	0.623246	NaN	NaN
1825	89	CS1626	100.797		N/A	Not Applicable	12.0702	57.7476	510.395	7778.56	NaN	7668.57	NaN	7906.44	NaN	54391.7	NaN	29290.2	NaN	64.9634	101.166	NaN	0.383813	0.760466	7.91324	NaN	0.85347	NaN	4.53551	122.063	59.8091	NaN	4.3172	NaN	0.547796	NaN	NaN
1825	107	CS1626	76.0041		N/A	Not Applicable	17.4459	60.7547	642.66	8186.76	NaN	6781.53	NaN	7155.42	NaN	53516.2	NaN	29118.3	NaN	40.7134	106.482	NaN	0.525578	0.547084	5.58206	NaN	2.17685	NaN	7.52138	139.381	68.6203	NaN	3.10806	NaN	0.341579	NaN	NaN
1825	9	CS6839	75.8579		N/A	Not Applicable	18.2807	58.1617	524.622	7768.86	NaN	6244.77	NaN	9525.13	NaN	38208.6	NaN	31403	NaN	59.642	89.4508	NaN	0.445023	0.642907	7.71838	NaN	3.81672	NaN	7.65076	81.6728	69.0833	NaN	11.8967	NaN	0.613881	NaN	NaN
1825	27	CS6839	88.8493		N/A	Not Applicable	19.4135	65.9177	453.306	9154.17	NaN	5185.7	NaN	9544.17	NaN	35976	NaN	35820.5	NaN	70.0017	94.3563	NaN	0.439479	0.578242	8.00171	NaN	2.54943	NaN	8.07575	67.8426	73.848	NaN	11.6307	NaN	0.594995	NaN	NaN
1825	45	CS6839	92.5532		N/A	Not Applicable	13.3957	56.0587	378.548	7807.46	NaN	7795.51	NaN	10302	NaN	38044.6	NaN	30734.6	NaN	54.4223	84.2187	NaN	0.419857	0.617142	6.81216	NaN	1.75136	NaN	9.02545	74.2502	66.0627	NaN	17.6359	NaN	0.424809	NaN	NaN
1825	72	CS6839	118.566		N/A	Not Applicable	13.4359	79.2001	584.48	7902.73	NaN	7258.54	NaN	9433.4	NaN	42045.5	NaN	30912.8	NaN	101.179	98.4557	NaN	0.504104	0.756062	12.8832	NaN	1.75209	NaN	6.96195	90.8165	59.1157	NaN	16.6688	NaN	0.898993	NaN	NaN
1825	90	CS6839	96.5783		N/A	Not Applicable	18.6854	62.7196	553.066	7698.93	NaN	6299.95	NaN	8251.18	NaN	35677	NaN	31450.9	NaN	75.4341	94.2148	NaN	0.523876	0.52834	9.08737	NaN	2.39783	NaN	8.58651	86.1459	67.8515	NaN	12.9178	NaN	0.678172	NaN	NaN
1825	108	CS6839	88.258		N/A	Not Applicable	15.889	64.418	929.283	7510.73	NaN	5951.98	NaN	7872.15	NaN	38865.2	NaN	29506.4	NaN	48.5368	93.3348	NaN	0.582631	0.729173	7.74742	NaN	1.80671	NaN	9.42097	102.34	67.5852	NaN	14.5311	NaN	0.657988	NaN	NaN
1825	10	Cvi-0	95.9708		N/A	Not Applicable	18.2528	62.296	518.619	7278.21	NaN	6861.21	NaN	7308.31	NaN	44793.8	NaN	27160.3	NaN	45.845	77.7768	NaN	0.522968	0.548867	8.37424	NaN	0.980241	NaN	5.50908	98.8013	61.812	NaN	22.8731	NaN	0.502448	NaN	NaN
1825	28	Cvi-0	119.618		N/A	Not Applicable	14.9083	62.2855	383.855	6391.96	NaN	7284.69	NaN	7940.17	NaN	40688.7	NaN	24316.7	NaN	56.5054	74.7555	NaN	0.449019	0.503497	9.32402	NaN	1.28957	NaN	7.13718	88.2514	52.0514	NaN	24.5795	NaN	0.614791	NaN	NaN
1825	46	Cvi-0	114.767		N/A	Not Applicable	16.3526	61.5426	408.839	6734.88	NaN	7014.27	NaN	7672.1	NaN	42190.3	NaN	24962.9	NaN	55.3944	71.976	NaN	0.428164	0.432946	8.0344	NaN	0.983653	NaN	8.01542	88.1326	54.6718	NaN	24.6257	NaN	0.450993	NaN	NaN
1825	55	Cvi-0	111.091		N/A	Not Applicable	15.5092	61.0936	428.465	6225.53	NaN	8435.85	NaN	7651.04	NaN	40775.8	NaN	23665.3	NaN	46.5782	75.9963	NaN	0.531646	0.588092	8.46327	NaN	1.56404	NaN	9.25735	104.983	51.6851	NaN	21.2194	NaN	0.618977	NaN	NaN
1825	73	Cvi-0	101.172		N/A	Not Applicable	14.8802	65.8775	463.273	6889.19	NaN	7493.93	NaN	7761.47	NaN	43443.5	NaN	26262.4	NaN	47.2348	77.4232	NaN	0.576573	0.576718	7.05074	NaN	0.898908	NaN	7.24406	96.8021	59.8519	NaN	25.3682	NaN	0.486638	NaN	NaN
1825	91	Cvi-0	109.855		N/A	Not Applicable	18.4904	66.788	433.88	6936.44	NaN	7452.42	NaN	7210.58	NaN	41103.7	NaN	25729.4	NaN	47.7714	76.4766	NaN	0.59513	0.586028	7.08671	NaN	1.34273	NaN	6.89114	94.3967	58.8829	NaN	24.6896	NaN	0.648201	NaN	NaN
1825	11	Fab-2	32.0081		N/A	Not Applicable	15.2232	53.004	328.209	7538.03	NaN	6876.91	NaN	8693.95	NaN	43268.6	NaN	29830.7	NaN	39.7321	99.3857	NaN	0.320606	0.59676	7.06035	NaN	1.05331	NaN	8.15425	97.7973	66.5553	NaN	20.2828	NaN	0.382821	NaN	NaN
1825	29	Fab-2	33.7337		N/A	Not Applicable	15.1999	55.1134	498.219	7580.77	NaN	6926.63	NaN	9148.62	NaN	42761.6	NaN	30096.7	NaN	51.3961	87.2747	NaN	0.342568	0.510506	6.23718	NaN	1.46481	NaN	8.64258	100.179	67.3648	NaN	16.9385	NaN	0.31662	NaN	NaN
1825	47	Fab-2	29.3725		N/A	Not Applicable	15.053	59.2397	327.852	7273.56	NaN	6362.7	NaN	9261.19	NaN	42708.6	NaN	27890.1	NaN	46.6191	89.7958	NaN	0.439745	0.529484	6.8767	NaN	1.51039	NaN	11.0867	99.6721	62.3789	NaN	15.2806	NaN	0.345232	NaN	NaN
1825	56	Fab-2	32.1999		N/A	Not Applicable	10.5936	56.2443	662.769	7359.84	NaN	7837.74	NaN	9661.22	NaN	43379.9	NaN	28623.3	NaN	42.6111	89.317	NaN	0.281925	0.71789	7.49185	NaN	0.709768	NaN	8.03534	101.664	60.7513	NaN	21.8296	NaN	0.500086	NaN	NaN
1825	74	Fab-2	23.4249		N/A	Not Applicable	17.4174	57.0101	244.86	7921.04	NaN	5734.15	NaN	8949.16	NaN	38736.6	NaN	32030.1	NaN	46.9174	93.7975	NaN	0.361504	0.505383	6.41547	NaN	1.88742	NaN	9.30679	85.1687	70.5502	NaN	17.9543	NaN	0.453028	NaN	NaN
1825	92	Fab-2	25.0924		N/A	Not Applicable	15.5065	58.4965	190.158	7354.41	NaN	7470.21	NaN	8469.43	NaN	35520.4	NaN	30352.5	NaN	37.3419	85.0898	NaN	0.30933	0.552387	6.50523	NaN	1.95436	NaN	12.0114	79.8444	67.7375	NaN	21.0867	NaN	0.403208	NaN	NaN
1825	2	Ts-1	88.7328		N/A	Not Applicable	15.3007	69.6308	2220.26	8904.23	NaN	6163.59	NaN	9109.23	NaN	39817.6	NaN	34620.1	NaN	45.0314	90.9957	NaN	0.672648	0.650821	6.3541	NaN	1.31204	NaN	7.79988	75.5036	72.1392	NaN	17.0708	NaN	0.571717	NaN	NaN
1825	20	Ts-1	79.4971		N/A	Not Applicable	20.8632	60.5372	2648.09	9087.39	NaN	6473.57	NaN	8717.91	NaN	39854.9	NaN	33564.6	NaN	38.0772	85.1047	NaN	0.954775	1.03228	5.80748	NaN	1.74301	NaN	8.24115	92.6068	74.4496	NaN	14.3122	NaN	0.628429	NaN	NaN
1825	38	Ts-1	78.1		N/A	Not Applicable	16.7346	63.1906	2555.45	8664.3	NaN	6331.37	NaN	9027.25	NaN	39383.5	NaN	33782.1	NaN	43.7292	90.2345	NaN	0.79731	0.601312	6.50823	NaN	1.33105	NaN	8.86537	83.4278	72.0012	NaN	14.9352	NaN	0.601312	NaN	NaN
1825	65	Ts-1	75.4802		N/A	Not Applicable	15.1683	57.9562	2320.96	7898.74	NaN	7220.83	NaN	9435.65	NaN	44630.4	NaN	30966.7	NaN	39.3975	106.757	NaN	0.930719	0.870143	6.25008	NaN	0.968516	NaN	7.38153	100.737	69.4488	NaN	15.7455	NaN	0.61961	NaN	NaN
1825	83	Ts-1	79.1124		N/A	Not Applicable	19.2425	72.669	2753.88	7668.9	NaN	6402.18	NaN	8431.61	NaN	38177.4	NaN	28321.2	NaN	39.0834	124.445	NaN	0.851372	0.916141	6.20432	NaN	1.80948	NaN	9.10741	89.5845	63.0287	NaN	12.7498	NaN	0.596422	NaN	NaN
1825	101	Ts-1	79.0129		N/A	Not Applicable	21.4022	62.0699	2781.93	8804.91	NaN	5878.38	NaN	7245.5	NaN	35409.2	NaN	34989.7	NaN	45.6866	96.6023	NaN	1.16298	0.571323	5.77003	NaN	1.29439	NaN	7.72948	80.019	77.4303	NaN	16.7588	NaN	0.359722	NaN	NaN

## Sheet: Table S5
Table S5. Primers used in this work.
pDR195_AtMTP3_XhoI_F.2	AATCTCGAGAATGAAAGACCATATTCATGAGCAT
pDR195_AtMTP3_BamHI_R	AATGGATCCTCATTGACGTTCGATCTGAATAGT
Locus_MTP3_EcoRI_F	AATGAATTCTGAGATTTAACTTGATCTTTGCAGTG
Locus_MTP3_BamHI_R	AATGGATCCATCGGAGAAGCCGTAAAATTG
MTP3_qPCR_F	GGTTCAGATTTGTGGGGAAG
MTP3_qPCR_R	TGAACTGGTCTTGGCATCTG
UBIQUITIN10_F	GGCCTTGTATAATCCCTGATGAATAAG
UBIQUITIN10_R	ACTATGTTTCCGTTCCTGTTATCTCTTT

## Sheet: Table S6
Table S6. List of all QTL detected with linkage, including position LogP, R2 values, and SNP frequency.
phenotype	chromosome	peak.bp	peak.SNP	logP	genomewide.pvalue	R2 associated with peak	Frequency of the non Columbia allele	Not present when the same lines used on GWA used	Detected with GWA	cross element peaks	known genes for natural variation under peak	Potential candidates
AsBLUP5	chr1	592986	MN1_592760	3.8086	0.034	0.07	0.105263	*
AsBLUP5	chr1	3487276	MASC09203	3.71284	0.04	0.09	0.578947
Ca.BLUP5	chr1	1503000	MASC07424	6.17675	0	0.104	0.842105
Ca.BLUP5	chr1	6672686	MASC03577	3.69136	0.035	0.073	0.789474			also seen in Sr
Ca.BLUP5	chr1	16871889	MASC06784	3.62217	0.039	0.07	0.157895	*		Also seen in K
Ca.BLUP5	chr3	18903208	MASC01820	3.99623	0.016	0.083	0.789474	*
Ca.BLUP5	chr4	15274378	MN4_15274377	5.36224	0.001	0.07	0.105263
Ca.BLUP5	chr4	17038399	NMSNP4_17038400	3.51715	0.045	0.062	0.526316	*
Cd.BLUP5	chr4	14791614	VIN3L_50	3.57306	0.047	0.077	0.0526316			also seen in Rb	HMA3
Co.BLUP5	chr5	625683	MN5_625679	9.90501	0	0.11	0.263158		Y		FPN2
Co.BLUP5	chr5	7279058	MN5_7279056	4.74572	0.012	0.09	0.368421			also seen in Li
CuBLUP5	chr5	23247574	VIN3_1614	4.50896	0.008	0.078	0.421053	*				COPT1/COPT3
CuBLUP5	chr5	24114079	MN5_24131319	5.62085	0.003	0.085	0.210526					COPT1/COPT3
Fe.BLUP5	chr1	3294749	MN1_3294749	4.76966	0.003	0.09	0.210526
Fe.BLUP5	chr3	1254204	FLK_1526	3.90966	0.026	0.077	0.947368	*				TSC10A
K.BLUP5	chr1	11850170	MN1_11850148	4.53786	0.005	0.068	0.157895					CIPK23, AtCCC1, AtNPF7.3
K.BLUP5	chr1	16871889	MASC06784	4.61298	0.004	0.067	0.842105			Also seen in Ca
K.BLUP5	chr1	24333550	FT_3485	5.84295	0.001	0.089	0.578947			also seen in Rb
K.BLUP5	chr1	26968947	MASC02765	4.99214	0.002	0.087	0.947368			also seen in Rb
K.BLUP5	chr4	17006347	FD_2774	4.77696	0.003	0.089		*				CBL10
K.BLUP5	chr4	18538532	MASC05258	3.63007	0.034	0.055	0.894737	*				CBL10
K.BLUP5	chr5	3908214	MN5_3908213	3.63329	0.034	0.08	0.157895
LiBLUP5	chr5	7279058	MN5_7279056	8.57768	0	0.134	0.368421			also seen in Co		FPN2
Mg.BLUP5	chr1	30209423	MN1_30214313	3.76144	0.042	0.058	0.53	*
Mg.BLUP5	chr5	476789	NMSNP5_476785	6.60542	0	0.096	0.157895		Y			NAKR1
Mg.BLUP5	chr5	13255138	NMSNP5_13272366	6.08722	0	0.096	0.789474
Mg.BLUP5	chr5	21243344	MASC04591	9.85798	0	0.121	0.263158					MYB36
Mn.BLUP5	chr3	9722964	MASC01287	4.23979	0.007	0.085	0.789474	*
Mo.BLUP5	chr2	10792858	MN2_10799937	116.573	0	0.56	0.315789		Y		MOT1
Mo.BLUP5	chr4	9197496	PHYD_2806	4.28476	0.023	0.06	0.0526316
Na.BLUP5	chr4	6523089	MASC05208	61.5946	0	0.3	0.631579		Y		HKT1
P.BLUP5	chr2	11143242	MAX1_657	4.45355	0.01	0.089	0.736842	*
P.BLUP5	chr2	14936323	MASC06034	10.0248	0	0.145	0.529412		Y			PHT1;5, PHO2
P.BLUP5	chr3	3610517	MN3_3610522	4.68929	0.003	0.09	0.526316					AtCAX2
P.BLUP5	chr5	1041159	MN5_1041169	3.71182	0.036	0.074	0.157895	*				ACR2
P.BLUP5	chr5	4820534	MN5_4820535	3.49643	0.048	0.079	0.631579	*				VIH1
Rb.BLUP5	chr1	11553536	MN1_11553514	3.80446	0.019	0.0752	0.105263					CIPK23, AtCCC1, AtNPF7.3
Rb.BLUP5	chr1	16644540	MASC04211	4.66312	0.004	0.058	0.0555556	*
Rb.BLUP5	chr1	20135842	MASC01983	3.98178	0.013	0.076	0.894737	*
Rb.BLUP5	chr1	24333550	FT_3485	4.3093	0.007	0.083	0.578947	*		also seen in Rb
Rb.BLUP5	chr1	26968947	MASC02765	3.53216	0.042	0.076	0.0526316			also seen in K
Rb.BLUP5	chr2	17991799	MASC02020	3.45432	0.048	0.079	0.0526316					CNGC3
Rb.BLUP5	chr4	14786664	VIN3L_5026	3.59957	0.034	0.081	0.0526316			also seen in Cd	HMA3	AtCBL10
Rb.BLUP5	chr5	209256	MASC01792	3.7112	0.027	0.049	0.210526					NAKR1
Rb.BLUP5	chr5	3491426	MN5_3491425	3.43725	0.049	0.082	0.05
S.BLUP5	chr1	7096183	NMSNP1_7096171	4.71054	0.007	0.079	0.05
S.BLUP5	chr1	8385019	BKN923	3.82819	0.036	0.051	0.894737					AtCCC1
S.BLUP5	chr1	24330701	FT_585	4.41384	0.011	0.08				co-locates with K, Rb	APR2
S.BLUP5	chr2	12648026	MN2_12655100	5.48065	0	0.082	0.368421					ESB1
S.BLUP5	chr2	15244623	MN2_15251700	4.49881	0.009	0.081	0.631579	*				CASP1
Se.BLUP5	chr1	6316165	BUD1_348	6.14274	0.001	0.086	0.526316
Sr.BLUP5	chr1	1844841	MN1_1844838	3.63331	0.029	0.08	0.105263	*
Sr.BLUP5	chr1	6672686	MASC03577	3.56329	0.036	0.075	0.210526			also seen in Ca
ZnBLUP5	chr2	8436271	MN2_8443352	4.55889	0.013	0.095	0.105263	*			HMA4
ZnBLUP5	chr3	17574360	MASC03175	4.62238	0.012	0.087	0.157895		Y			PYE
ZnBLUP5	chr3	22130442	ARGOS_479	10.7437	0	0.148	0.263158		Y			MTP3
ZnBLUP5	chr4	1128722	LD_258	3.6	0.05	0.079	0.105263	*	Y

## Sheet: Table S7
Table S7. List of all significant associations detected with GAPIT, including p values, R2 and SNP frequency.
Element	SNP	Chromosome	Position	P.value	maf	nobs	Rsquare.of.Model.without.SNP	Rsquare.of.Model.with.SNP	FDR_Adjusted_P-values
Co	5s642611	5	642611	2.5e-22	0.058673	392	0.046363	0.309698	2.14e-17
Mg	5s282011	5	282011	1.17e-09	0.242347	392	0.064779	0.158556	0.002326
Mo	2s10872827	2	10872827	4.52e-34	0.096939	392	0.333014	0.643634	4.55e-30
Na	4s6387802	4	6387802	7.33e-32	0.153061	392	0.230539	0.559819	7.36e-26
P	2s14252815	2	14252815	5.6e-08	0.040816	392	0.077997	0.150925	0.001414
P	3s24859	3	24859	1.13e-07	0.05102	392	0.077997	0.147426	0.002095		not in QTL
Zn	3s22595529	3	22595529	7.6e-12	0.040921	391	0.02623	0.151787	3.33e-07
Zn	4s843233	4	843233	1e-07	0.058824	391	0.02623	0.100405	0.000904
Zn	1s17691997	1	17691997	1.49e-06	0.074169	391	0.02623	0.086381	0.005197		not in QTL
Zn	3s17269552	3	17269552	2.39e-06	0.102302	391	0.02623	0.083955	0.006588
